# Supplementary material for: Time-Course of Metabolic and Proteomic Responses to Different Nitrate/Ammonium Availabilities in Roots and Leaves of Maize
Source: Int J Mol Sci. 2018 Jul 27;19(8):2202. doi: 10.3390/ijms19082202 (PMC6121299; doi:10.3390/ijms19082202)
Supplement: Supplementary file 1 [file ijms-19-02202-s001.zip]

Archive with 2 entries (2 files):
- Supplementary Data 1 rev 2 Prinsi and Espen.xlsx
- Supplementary Data 2.pdf
