# Supplementary material for: Time-Course of Metabolic and Proteomic Responses to Different Nitrate/Ammonium Availabilities in Roots and Leaves of Maize
Source: Int J Mol Sci. 2018 Jul 27;19(8):2202. doi: 10.3390/ijms19082202 (PMC6121299; doi:10.3390/ijms19082202)
Supplement: Supplementary file 1 [file ijms-19-02202-s001.zip › Supplementary Data 1 rev 2 Prinsi and Espen.xlsx]

## Sheet: Supplementary Table 1. root
Supplementary Table 1. Comparative profiling of the root proteome in maize plants.
Protein Spectrum Intensity (%): average of the % of the protein spectrum intensity respect the sum of all validated proteins in the sample (%SI).
Plants: exposed for 6h, 30h and 54h to 5 mM NO3-, 5 mM NH4+ or 2.5 mM NO3- + 2.5 mM NH4+.
Ratio %SI (max/min): ratio between the max and min values of %SI among all the experimental conditions.
Sources of variation: main sources of variation according to two-way ANOVA (p<0.05):
(time: influenced by time and/or total N availability; N source: specifically influenced by N source; interaction: interaction of the two previous factors).
MS/MS Search Score: search score of the Spectrum Mill MS Proteomics Workbench.
In light yellow are indicated the proteins that were differentially accumulated among conditions. n.d.: not detectable, the protein was absent in at least one condition.
								# identified spectra + SE (n=3)																		Protein Spectrum Intensity (%) + SE (n=3)
								NO3- 5 mM						NH4+ 5 mM						NO3- 2.5 mM/NH4+ 2.5 mM						NO3- 5 mM						NH4+ 5 mM						NO3- 2.5 mM/NH4+ 2.5 mM
n. entry	Ratio %SI (max/min)	Sources of variation	entry ID (Swiss-Prot)	protein name	MS/MS Search Score	# unique identified peptide	amino acid coverage %	6h		30h		54h		6h		30h		54h		6h		30h		54h		6h		30h		54h		6h		30h		54h		6h		30h		54h
R1			C0P5Y3	5-methyltetrahydropteroyltriglutamate--homocysteine methyltransferase 1	573.94	33	56	41	1.52753	36	3	44.3333	2.33333	38	2.64575	35.6667	2.18581	41	5.68624	41	1.1547	40	2.08167	39.6667	1.66667	2.86565	0.103	2.21414	0.0156827	2.67275	0.186253	2.69931	0.114217	1.94921	0.333572	2.35251	0.165706	2.77678	0.105202	2.42169	0.106646	2.40004	0.142752
R2			K7VQ65	Putative translation elongation factor family protein	472.71	29	39	20.3333	0.333333	21.3333	0.881917	24.3333	0.333333	20.6667	0.881917	23	2.64575	21	1.52753	23	3.05505	21.3333	1.76383	25	2.51661	1.47525	0.0538113	1.41276	0.0433512	1.86661	0.0725563	1.5929	0.0859691	1.5412	0.270997	1.45715	0.0932615	1.63548	0.260455	1.4221	0.021608	1.96349	0.133389
R3			A0A097C0X0	Sucrose synthase	442.76	29	34.4	24.6667	0.333333	29	2.08167	29.3333	1.85592	30	5.85947	29	1.1547	28.3333	0.881917	24	1.73205	27.3333	1.85592	32.6667	1.45297	1.53078	0.0407301	2.69059	0.553241	1.94744	0.0482712	2.15305	0.659389	1.67088	0.105751	1.94434	0.0461043	1.43461	0.12797	1.8927	0.0343457	2.34723	0.0827255
R4	2.24765	interaction	B7ZZ42	Heat shock 70 kDa protein 3	460.55	26	45.6	28.3333	0.881917	14.6667	1.20185	21	1.52753	26.3333	1.33333	20.3333	2.90593	20	1.52753	29.3333	2.848	14.6667	1.20185	18.3333	1.45297	1.82941	0.0258984	1.11551	0.184197	1.51393	0.145442	1.76382	0.0730055	1.52693	0.240879	1.36714	0.0807921	2.14534	0.0686763	0.95448	0.0366685	1.26864	0.138577
R5			C1K9J1	Heat shock protein 90	391.42	26	36.7	18	0.57735	15	1.73205	15	1.52753	18	1	20.6667	1.45297	19.6667	1.33333	18.6667	0.666667	15	1.1547	17	2.08167	1.1188	0.0310762	1.02528	0.098738	1.13693	0.0742168	1.22446	0.161487	1.50984	0.167016	1.21644	0.0375199	1.48992	0.158738	1.23306	0.0130372	1.09866	0.0712349
R6	2.88402	interaction	B6U4D6	Phenylalanine ammonia-lyase	399.85	25	42.5	17	1.52753	11	1.52753	15.6667	0.881917	16	0.57735	9.33333	0.666667	8.33333	1.45297	19.3333	1.45297	13	1.1547	11.3333	1.33333	0.955925	0.0536811	0.663183	0.089279	0.929375	0.0584689	0.861669	0.116118	0.438254	0.0818474	0.343981	0.0520646	0.992048	0.101448	0.721514	0.0465708	0.576709	0.058634
R7			C0PHR4	Adenosylhomocysteinase	408.97	24	47.2	18.6667	0.666667	16.3333	0.333333	19	1.52753	19	1.1547	19.3333	3.1798	19.6667	1.45297	19.3333	1.76383	19	0.57735	19	2.3094	1.55147	0.0962085	1.34706	0.0489826	1.45442	0.0891087	1.57293	0.048295	1.69065	0.174555	1.42632	0.127474	1.66876	0.129036	1.50028	0.0122953	1.52054	0.156935
R8			A0A1D6HCF4	Glyceraldehyde-3-phosphate dehydrogenase4	383.75	22	44.1	27.6667	1.45297	27.3333	0.881917	30	2.51661	29.6667	1.20185	29.3333	2.18581	35	0	30.3333	0.333333	27	0.57735	29.6667	2.90593	4.10968	0.400785	4.28952	0.266666	3.73568	0.429453	4.47241	0.152859	4.17301	0.101516	5.43448	0.256574	3.90423	0.212371	3.3935	0.0989847	4.38865	0.454225
R9			P05494	ATP synthase subunit alpha, mitochondrial	344.03	22	41.7	16	0.57735	13.6667	0.666667	15.6667	1.66667	16.3333	0.881917	15.3333	0.666667	17.6667	1.20185	16	1.52753	15.3333	1.85592	18	1.52753	1.70376	0.0774806	1.55125	0.0524665	1.5853	0.0282089	1.66905	0.106457	1.57319	0.059472	1.8059	0.0570258	1.66631	0.110661	1.59804	0.0770556	1.67197	0.06716
R10			B4FAL9	Fructose-bisphosphate aldolase	371.19	21	67	14.3333	0.333333	14.6667	0.666667	14	1.52753	17	3.05505	16.6667	0.333333	16.3333	1.45297	14.6667	1.45297	14	0	15	0.57735	2.02641	0.144664	1.96141	0.223401	1.63429	0.122457	2.32342	0.39737	2.55216	0.067852	2.9862	0.330325	1.9882	0.0320478	1.68807	0.0524477	2.07487	0.204006
R11			C0HF32	ATP synthase subunit beta	379.15	20	48.8	18.3333	1.20185	16.6667	0.333333	16	2.08167	19.6667	1.20185	20	0.57735	18.3333	0.881917	18.6667	1.20185	17.3333	0.333333	17.6667	1.45297	1.50745	0.0837378	1.86381	0.0456347	1.61025	0.153068	1.57526	0.176357	1.64904	0.201178	1.78837	0.208517	1.45771	0.0695322	1.90513	0.0810674	1.56436	0.0577346
R12			A0A1D6N531	Lipoxygenase	299.91	20	26.2	7.66667	0.881917	4.66667	1.85592	9.33333	1.20185	6	1.52753	7	1	11	1.52753	11.6667	2.72845	10.3333	0.881917	11.3333	1.45297	0.221422	0.0392733	0.109394	0.0614795	0.392501	0.109608	0.14095	0.0599507	0.219319	0.0335478	0.354221	0.057997	0.436032	0.0945476	0.434473	0.0860362	0.445872	0.122778
R13			A0A1D6QFM0	Clathrin heavy chain	267.94	19	13.7	7.33333	0.881917	5.66667	0.333333	5.66667	0.333333	5	0.57735	5.66667	1.76383	4	1	5.33333	0.666667	5.33333	0.881917	5.66667	1.76383	0.146183	0.00942379	0.236837	0.0203038	0.224117	0.0103332	0.11183	0.00651625	0.172373	0.0915869	0.129791	0.030741	0.124779	0.0122015	0.249706	0.0134749	0.161367	0.0522621
R14			B6TJT5	14-3-3-like protein GF14-6	314.33	18	63.7	28	0	28.6667	0.666667	26.6667	2.02759	27.6667	2.848	27	1.52753	28	1.52753	29.3333	1.33333	29.6667	1.85592	28	1.52753	2.38513	0.0410253	2.61587	0.0266369	2.61569	0.0360841	2.11788	0.136967	2.57998	0.272187	2.68638	0.137684	2.35923	0.0623746	2.79199	0.139061	2.66772	0.247181
R15			B4G0K4	Phosphoglycerate kinase	279.42	18	52.2	13.3333	1.33333	12.3333	0.881917	13	1.1547	13.3333	1.76383	15.3333	1.45297	16	1	13.3333	0.333333	13.3333	0.881917	16	1.1547	0.836144	0.0814525	1.00501	0.0172089	0.912354	0.0211249	0.909442	0.111857	1.08379	0.0144476	1.08413	0.0671141	0.756917	0.0490913	1.06783	0.0550236	1.02907	0.0551391
R16			K7UUB7	Elongation factor 1-alpha	277.8	18	33.3	13	1	9.66667	0.333333	12.3333	0.333333	12.3333	0.333333	13	1.52753	11.6667	0.881917	13	1	13	1.1547	13	1.52753	2.32156	0.269823	1.64147	0.195004	1.96007	0.172785	2.39845	0.105636	2.44589	0.174485	2.27741	0.257432	2.53805	0.0520476	1.89243	0.0749266	2.31823	0.324279
R17			B8A326	Plasma membrane ATPase	266.34	18	20.3	10.6667	0.881917	11	0.57735	14	1.73205	9	0.57735	12.6667	0.666667	13.6667	0.666667	11	1.1547	12.6667	0.333333	15	0.57735	0.437502	0.0181031	0.463343	0.0581179	0.670795	0.146084	0.376044	0.0219542	0.589432	0.0550892	0.649067	0.0130317	0.465351	0.0151225	0.470768	0.0407385	0.637254	0.0308179
R18			A0A1R3MJR2	Tubulin alpha chain	302.94	17	46.3	15	1.1547	12.3333	0.666667	14	0.57735	13.3333	0.881917	14.3333	1.76383	11.3333	1.33333	15.3333	0.881917	12.3333	0.333333	13	0.57735	1.19114	0.143329	1.42211	0.101282	1.53899	0.0370852	0.959642	0.107539	1.08471	0.0783435	0.813215	0.116079	1.16663	0.156145	1.4092	0.0896108	1.16022	0.170436
R19	2.35	interaction	C0HHU2	2,3-bisphosphoglycerate-independent phosphoglycerate mutase 1	277.8	17	33.8	10.3333	0.881917	14.3333	1.45297	14.3333	1.45297	11.3333	0.881917	14	1.52753	17.6667	0.666667	11.6667	1.45297	10.6667	1.20185	17	0.57735	0.324751	0.0561367	0.461608	0.0358168	0.451997	0.0492409	0.415736	0.0407702	0.524718	0.0281953	0.763163	0.0744462	0.404901	0.0678839	0.396612	0.0203626	0.655772	0.00651835
R20			P80607	Alpha-1,4-glucan-protein synthase [UDP-forming]	275.56	17	54.6	11.6667	0.333333	10.3333	0.666667	10	0.57735	10.3333	0.881917	9.33333	0.333333	10.6667	0.333333	11.6667	0.881917	11	0.57735	10.3333	1.20185	0.855091	0.0282077	0.67628	0.0712152	0.560352	0.0410776	0.69184	0.034085	0.593239	0.00559013	0.638127	0.0412257	0.821627	0.0542772	0.73378	0.0582363	0.627511	0.0746149
R21			B6TB39	Fructokinase-2	297.01	16	57	16	1.73205	15.6667	1.20185	15	1.52753	14.6667	0.881917	15.6667	1.20185	15.3333	0.666667	17	1.1547	15.3333	0.666667	16.6667	1.76383	0.956793	0.0686037	0.992617	0.0701947	0.955281	0.120345	0.871237	0.0887274	0.978317	0.0355521	1.01209	0.0717908	1.02261	0.0492332	0.979708	0.0320924	1.0745	0.0204657
R22			C0PHC0	Vacuolar proton pump3	278.56	16	30.7	9	1	6.33333	0.666667	7.66667	0.881917	7.33333	0.881917	8.33333	1.20185	9	0	9.66667	0.881917	8.33333	1.20185	8.66667	0.881917	0.454776	0.0480519	0.481091	0.0648099	0.528917	0.0326938	0.352778	0.0321964	0.445031	0.019831	0.497534	0.0455378	0.486016	0.0698001	0.553177	0.0401891	0.465475	0.064328
R23			A0A1D6FW13	Actin-7	267.98	16	34.8	15	0.57735	12.3333	1.20185	12.6667	0.333333	14.6667	1.20185	13.6667	0.333333	13.6667	0.333333	15.6667	1.20185	12.6667	1.33333	12.6667	0.881917	1.31475	0.0934095	0.990564	0.0662784	1.16744	0.143686	1.15857	0.0760706	1.06101	0.0219037	1.24773	0.0445058	1.17418	0.0825995	0.996472	0.0979561	1.02629	0.0341624
R24			B8A0W7	Uncharacterized protein	259.42	16	45	9.66667	1.20185	10.3333	1.45297	8	0.57735	14.3333	2.33333	12	3.21455	12	0	14	1.73205	10	1.1547	10.6667	1.20185	0.489406	0.017456	0.898423	0.137783	0.496632	0.071526	0.751811	0.157871	0.675945	0.0764232	0.685474	0.0451155	0.690143	0.0561188	0.65605	0.0862659	0.655837	0.117395
R25			B6T9P0	UDP-glucose 6-dehydrogenase	259.38	16	40.8	8	0.57735	5.66667	0.666667	9	1.52753	7.66667	0.666667	6.33333	0.666667	6.66667	1.20185	7.66667	0.881917	5.66667	1.20185	7.33333	0.666667	0.407258	0.0275857	0.387126	0.0424062	0.455231	0.0700981	0.437745	0.0593554	0.36562	0.0622002	0.318999	0.0705314	0.424417	0.054726	0.326165	0.061019	0.410718	0.0329157
R26			P49235	4-hydroxy-7-methoxy-3-oxo-3,4-dihydro-2H-1,4-benzoxazin-2-yl glucoside beta-D-glucosidase 1, chloroplastic	256.15	16	29.3	14.6667	0.333333	12.3333	0.333333	15.3333	2.18581	15.6667	0.881917	17.6667	0.881917	16	2.3094	17	1	16.3333	0.881917	19.6667	1.76383	0.996689	0.0587535	0.679698	0.00723354	0.789257	0.0955826	1.04436	0.0481041	1.22242	0.137345	0.981359	0.131188	1.22507	0.110355	0.950081	0.0420476	1.20937	0.137035
R27			B6TS22	O-methyltransferase ZRP4	236.59	16	51.6	8	1	5	1	7	1	7	2.08167	10.3333	1.20185	10.3333	0.881917	7.66667	1.20185	9	0.57735	10.3333	0.333333	0.665947	0.0854726	0.406254	0.114533	0.428456	0.0587198	0.511764	0.2131	0.891336	0.0106586	0.871405	0.0871319	0.704782	0.0879248	0.634709	0.0447187	0.776221	0.0289257
R28	3.20433	time, N source	Q9SAZ6	Phosphoenolpyruvate carboxylase	224.49	16	15.1	4.33333	0.881917	4.66667	0.881917	6	0	7.33333	1.45297	8.66667	0.881917	10.6667	0.333333	5.66667	0.881917	7.66667	1.76383	6.66667	1.66667	0.225107	0.086636	0.28147	0.0679903	0.230439	0.10008	0.38231	0.0615859	0.343616	0.0105038	0.643748	0.00561353	0.200899	0.115291	0.491904	0.0402045	0.480541	0.0852894
R29			O22453	40S ribosomal protein S4	218.78	16	53.5	12.3333	1.20185	13.3333	0.881917	12.6667	1.76383	11.6667	0.333333	13.6667	0.881917	10.3333	0.881917	12.6667	0.881917	13.6667	1.85592	12.3333	1.33333	0.679763	0.0220344	0.889295	0.0492297	0.866656	0.089939	0.806019	0.0613709	0.940352	0.0329909	0.73494	0.0339193	0.854738	0.0560514	0.940886	0.0901538	0.888273	0.0383156
R30			B4FHG3	Peroxidase	289.93	15	50.2	11.6667	0.881917	14	1.52753	13.6667	0.666667	15.3333	0.881917	15	1.1547	14.3333	0.881917	14.6667	0.333333	12.3333	0.881917	13	2.08167	0.83008	0.0607568	1.14278	0.0733713	0.974446	0.120425	1.08993	0.111689	0.944791	0.0500225	0.97569	0.0455834	1.0546	0.0642038	0.903548	0.0679999	0.872451	0.104514
R31	2.87519	time, N source	C0PH85	Tubulin beta chain	269.81	15	38.9	14.6667	1.20185	9.66667	0.333333	10.6667	0.881917	12	1	8.33333	1.20185	7.33333	0.333333	11.6667	0.881917	8.66667	0.666667	9.33333	0.881917	1.54987	0.081937	0.956783	0.0868396	1.03047	0.0623369	1.17331	0.0344982	0.768277	0.033948	0.539049	0.060401	1.19104	0.097147	0.915941	0.0899795	0.845421	0.0599787
R32			B4G178	ADP,ATP carrier protein	264.36	15	40	14.6667	0.333333	12.6667	1.20185	18.6667	1.45297	16	0.57735	13.6667	1.66667	14.3333	1.85592	16.3333	1.76383	15.3333	1.85592	16	1.52753	1.40396	0.0601334	1.49764	0.0434167	1.74637	0.149534	1.51707	0.0615043	1.56747	0.128126	1.59742	0.16913	1.66039	0.0952309	1.54568	0.147539	1.75466	0.0975412
R33			A0A0B4J303	Eukaryotic initiation factor4a	249.39	15	41.3	9	0.57735	10	0.57735	11.3333	0.666667	10.3333	0.666667	10.3333	0.333333	8.66667	0.881917	10.3333	1.45297	10.6667	0.881917	9	1	0.609291	0.0242171	0.77628	0.0460038	0.696547	0.0400674	0.655241	0.00371038	0.659078	0.0259549	0.52731	0.0549227	0.566657	0.0296959	0.791153	0.0269582	0.613619	0.0797181
R34			O81237	6-phosphogluconate dehydrogenase, decarboxylating	242.85	15	33.2	12.3333	1.33333	13.6667	0.881917	14.3333	1.20185	13.6667	1.85592	11.3333	1.85592	13	2	14.6667	1.85592	13.3333	0.881917	15.6667	0.881917	0.491988	0.0649692	0.566211	0.0395834	0.474421	0.0450993	0.530266	0.112807	0.500828	0.122063	0.51658	0.0932166	0.54908	0.0409625	0.567996	0.0613024	0.569602	0.0593434
R35			A0A1D6PUK8	Aconitate hydratase	238.15	15	17	16.3333	1.20185	10.3333	0.666667	11.3333	1.20185	15	0.57735	13.6667	1.33333	13	0.57735	15.3333	1.45297	12.6667	1.85592	12.3333	1.33333	0.500351	0.0302872	0.366193	0.00851074	0.380112	0.0280673	0.461167	0.0444432	0.384351	0.00812115	0.37665	0.0312371	0.370721	0.0340202	0.41752	0.0520002	0.351411	0.0485708
R36			B4FVJ0	60S ribosomal protein L4-1	237.01	15	37.8	8	0	6.66667	0.333333	6.66667	1.20185	9.33333	1.45297	6.66667	0.333333	6.33333	0.666667	7.33333	0.881917	8.66667	0.333333	7.33333	0.881917	0.388434	0.0335754	0.424804	0.0118113	0.339165	0.0317032	0.508876	0.0378048	0.366687	0.0315798	0.311561	0.0178964	0.382182	0.0279489	0.469884	0.0458515	0.371052	0.0167781
R37			A0A1D6EAY0	60S ribosomal protein L3-1	206.37	15	31.5	7.66667	0.333333	4.66667	0.333333	6.33333	0.881917	9	1.1547	8.66667	1.85592	5	0.57735	9.33333	0.666667	5.66667	0.666667	7	0.57735	0.463345	0.0506787	0.310405	0.0295756	0.375948	0.0392916	0.496475	0.0412667	0.546317	0.100967	0.301716	0.0324017	0.545851	0.0162002	0.347877	0.00481478	0.440841	0.0210229
R38			B4FRC9	Aldolase-type TIM barrel family protein	249.54	14	38.4	8.66667	0.333333	8.66667	0.333333	9.66667	0.666667	10	0	7	0.57735	8.33333	0.666667	10.3333	1.20185	9.66667	0.333333	7.66667	0.333333	0.543282	0.0187129	0.660208	0.0133212	0.67187	0.0134384	0.58276	0.0397718	0.396246	0.0204862	0.449955	0.0230534	0.656579	0.0671473	0.615413	0.00797947	0.513403	0.0187005
R39			B4FQK0	Monodehydroascorbate reductase 5 mitochondrial	234.82	14	34.6	7.33333	0.333333	5.66667	0.881917	6.33333	0.881917	8	1.1547	5	1.1547	4	1	8	0.57735	6.33333	0.333333	8.66667	0.333333	0.392478	0.0110281	0.407564	0.0913061	0.423333	0.0776603	0.378454	0.0692431	0.265531	0.0146705	0.200266	0.0806648	0.406712	0.0106044	0.458448	0.0342762	0.415973	0.0996843
R40			A0A1R3MB28	Malate dehydrogenase	232.92	14	56.3	8.66667	0.333333	8.66667	0.881917	10.6667	0.333333	10.3333	0.333333	9.66667	0.333333	11	0.57735	8.33333	0.666667	10	0.57735	9	0	0.611889	0.0985148	0.689606	0.0894271	0.780138	0.0711308	0.751465	0.0194419	0.667162	0.0256319	0.827716	0.0425876	0.565093	0.0735046	0.783488	0.0347259	0.707188	0.0153242
R41			A0A1D6HKP7	Annexin	211.44	14	32.3	6.66667	0.333333	10.6667	2.18581	8.66667	1.45297	10.3333	1.66667	10	0.57735	10.6667	0.333333	8	1.52753	10.6667	1.33333	10.3333	0.333333	0.278127	0.0361811	0.395228	0.0448861	0.354179	0.0546931	0.389749	0.0766692	0.431733	0.0220476	0.471	0.040364	0.311252	0.0536381	0.441032	0.0742038	0.477994	0.0341252
R42			A0A1D6GQ42	Cell division cycle protein 48	210.87	14	22.8	9	1.1547	4	0	4.33333	0.881917	7	0.57735	7.33333	2.18581	4.66667	0.333333	8.66667	1.45297	3.66667	0.881917	4.33333	0.333333	0.224952	0.0321405	0.158772	0.0203101	0.185932	0.0281362	0.210182	0.0132203	0.189793	0.0343755	0.211156	0.0476686	0.273979	0.0601476	0.160058	0.0322672	0.181182	0.0150847
R43			B4FG39	Peroxidase	263.48	13	49.7	14	0.57735	13.6667	0.333333	13.6667	0.881917	13.6667	0.333333	14	0.57735	13.6667	0.333333	13	1	12.6667	0.333333	14.3333	0.333333	1.0913	0.0335284	1.40984	0.099014	1.22744	0.17456	0.990457	0.0689049	1.13882	0.0704382	1.03617	0.102292	1.01635	0.0933905	1.25449	0.0778377	1.15826	0.0887235
R44			O80413	Mitochondrial phosphate transporter	211.96	13	41.8	9.33333	1.45297	5.66667	0.333333	6.33333	0.333333	9	0.57735	9.33333	1.66667	8.33333	0.881917	8.33333	1.76383	8.66667	0.666667	8.33333	1.20185	0.468954	0.0235707	0.262019	0.0131202	0.304541	0.0223457	0.425682	0.0217673	0.513709	0.124311	0.447151	0.0589134	0.341587	0.0359042	0.385637	0.0278397	0.44952	0.0809737
R45			A0A1D6PKZ8	Histone H2B	206.8	13	40.3	15	0.57735	13.3333	0.333333	16.3333	0.881917	15	1.52753	15.3333	2.18581	14.3333	0.333333	15.6667	1.20185	11.6667	1.20185	15.6667	1.20185	4.60877	0.140183	4.78254	0.289589	4.79908	0.10889	4.42907	0.178868	4.41787	0.280093	4.28907	0.135572	4.43576	0.120707	4.2698	0.085917	4.41094	0.0959701
R46			B6TB97	40S ribosomal protein S3	185.73	13	52.4	6	0.57735	6	0.57735	5.66667	0.333333	6.33333	0.333333	6.33333	0.881917	6.66667	0.333333	7.66667	0.333333	7	0	7	1	0.444708	0.035266	0.460729	0.0344904	0.434857	0.0117004	0.433144	0.0425124	0.565817	0.0599917	0.477646	0.021351	0.505259	0.00479177	0.548294	0.0230467	0.495746	0.0341267
R47			B6THU9	Peroxidase	215.01	12	43.9	11	0.57735	9	1.1547	12.6667	1.33333	10	0	8.33333	0.333333	8.33333	0.881917	11.3333	0.881917	9.33333	0.666667	7.66667	0.881917	0.689491	0.082651	0.753403	0.1588	0.904379	0.154978	0.52762	0.0220394	0.5266	0.00993316	0.515423	0.0594461	0.666963	0.0554462	0.59833	0.0366836	0.576218	0.0922014
R48			A0A1D6IAT3	UDP-glucose pyrophosphorylase2	206.88	12	29.6	8.33333	0.881917	9.33333	1.20185	9.33333	0.666667	8.66667	0.333333	7.66667	0.881917	7.33333	0.333333	9.66667	0.881917	10.3333	1.45297	8.66667	0.333333	0.3385	0.0216211	0.462409	0.0358353	0.421969	0.0453666	0.41954	0.0229419	0.426696	0.0734316	0.405559	0.0375842	0.469453	0.0168966	0.567755	0.0197397	0.439769	0.0472485
R49	2.15534	time	A0A1D6FUX8	S-adenosylmethionine synthase	200.87	12	27.6	10	0.57735	7	0.57735	8	0.57735	10.3333	0.881917	8.33333	0.881917	10	0.57735	10.6667	0.333333	8	0.57735	8	1.1547	1.09077	0.140511	0.52153	0.0618842	0.639402	0.0611162	1.05488	0.11763	0.755418	0.112133	0.945615	0.1531	1.12408	0.098581	0.569735	0.0371844	0.689033	0.163157
R50			B6UB73	APx1-Cytosolic Ascorbate Peroxidase	197.6	12	48.8	8.33333	0.333333	9	0.57735	10	1	7.33333	0.881917	7.66667	1.20185	9.66667	1.45297	6.66667	0.333333	7.33333	0.333333	8.33333	0.333333	0.689428	0.0540746	0.631565	0.0354965	0.647186	0.0637196	0.564957	0.0804108	0.604959	0.0960717	0.787256	0.117999	0.489899	0.0222916	0.492645	0.0125458	0.636357	0.0444277
R51			B4FBJ5	Uncharacterized protein	177.96	12	43	4	0.57735	3.66667	1.20185	4.33333	0.666667	4.66667	0.666667	4.33333	0.333333	6.33333	0.333333	5	0.57735	3.66667	0.881917	4.33333	0.333333	0.117252	0.0117693	0.11911	0.0208046	0.154488	0.0408729	0.132055	0.0335934	0.166754	0.0075023	0.218681	0.0194916	0.136887	0.0186528	0.138097	0.027346	0.119033	0.00627999
R52			B6T1G0	Histone H3	156.66	12	50.5	14	1.52753	20.3333	2.66667	19.6667	1.85592	13	0.57735	13.3333	2.60342	17	1	11.6667	0.333333	16.3333	2.18581	16.3333	2.33333	2.81345	0.102623	2.77961	0.28418	2.69701	0.127956	2.85881	0.277596	2.49265	0.12973	2.74425	0.208465	2.34509	0.0682661	2.41673	0.104398	2.71663	0.334258
R53			B4FFH8	Adenosine kinase 2	218.2	11	45	12	0.57735	12.6667	0.666667	10.6667	0.881917	10.6667	1.85592	11	0.57735	12.3333	0.881917	12.6667	0.666667	11.6667	0.333333	12.3333	0.881917	0.473799	0.0328112	0.589191	0.0269757	0.418413	0.0244736	0.399659	0.0641508	0.505533	0.011222	0.503603	0.0242426	0.51327	0.0360686	0.572398	0.0423256	0.496397	0.0468486
R54			A0A1D6DW07	D-3-phosphoglycerate dehydrogenase	190.35	11	26	9.33333	1.45297	5.66667	1.20185	6.66667	1.20185	10.3333	0.881917	6.66667	0.666667	6	0.57735	7.33333	0.333333	5.33333	0.333333	4.66667	0.333333	0.161399	0.0260561	0.146969	0.0330605	0.163748	0.0356305	0.183709	0.0320224	0.140895	0.0149849	0.164346	0.0343902	0.106186	0.0245777	0.164515	0.0130857	0.119127	0.00293966
R55			A0A1D6LSP2	Elongation factor gamma1	186.21	11	31.4	5.33333	0.333333	6.66667	0.333333	6.66667	0.333333	7.33333	1.33333	7.33333	1.20185	8	1	7.66667	0.333333	6.33333	0.333333	7.33333	0.333333	0.198184	0.0261361	0.258899	0.00291145	0.250949	0.00476737	0.276964	0.0245084	0.278208	0.0366226	0.268583	0.042129	0.306394	0.00905611	0.271959	0.00545191	0.266729	0.0133882
R56			A0A1D6PI62	40S ribosomal protein S3a	177.95	11	36.6	6	0.57735	6.33333	0.333333	6	0.57735	7	0	8	1	5.33333	1.20185	7	0.57735	6	0.57735	6.66667	0.333333	0.450496	0.0258982	0.56963	0.0544079	0.449606	0.0299505	0.512348	0.0154159	0.612839	0.0661359	0.370037	0.0908858	0.507291	0.0280618	0.46524	0.0707652	0.58552	0.0382742
R57	2.98147	time, N source	A0A1D6NVZ7	Transketolase 1	166.04	11	20.5	4.66667	0.333333	2.33333	0.333333	4	0.57735	5	0.57735	3.33333	0.881917	3.33333	0.881917	6	0.57735	4	0.57735	3.33333	0.666667	0.193463	0.0162676	0.101001	0.00932007	0.180149	0.0361791	0.175421	0.0223878	0.0983656	0.0304413	0.120091	0.0549595	0.293274	0.0263729	0.185832	0.0441955	0.124084	0.00253187
R58	3.21077	time	C0PCQ6	40S ribosomal protein S2-1	164.81	11	35	9	0.57735	5	0	5.66667	0.881917	8.33333	1.20185	5	0	6.33333	0.881917	8.33333	1.20185	6.33333	0.666667	6	0.57735	0.528005	0.0629788	0.164448	0.00753474	0.217844	0.0205041	0.454215	0.09366	0.265867	0.0274901	0.283743	0.0647209	0.423876	0.0772373	0.240668	0.0342038	0.266218	0.0397186
R59			A0A1D6JDP4	60S ribosomal protein L7-2	148.59	11	40.2	6	1	6.33333	0.333333	6	0.57735	6.33333	1.45297	6	1.1547	5.33333	0.333333	5	0.57735	6	0.57735	5.66667	0.881917	0.30025	0.065045	0.350095	0.0421456	0.348698	0.0756182	0.269576	0.049548	0.299615	0.0708473	0.322869	0.0206122	0.247419	0.0288077	0.392069	0.0796765	0.332517	0.0402867
R60			Q43712	Calcium-binding protein	148.23	11	26.3	2.66667	0.333333	2.66667	0.333333	4	0	3.33333	0.333333	3.33333	0.666667	3	0.57735	4.33333	0.666667	2.33333	0.333333	3	0	0.259573	0.00604898	0.263388	0.00635702	0.2888	0.0254605	0.269793	0.0135677	0.302133	0.0131627	0.301553	0.0386029	0.323947	0.0316335	0.250894	0.0219737	0.293997	0.00306324
R61			A0A1D6LYW3	Peroxidase	207.51	10	34.1	8	1.52753	8	1.1547	8.33333	0.333333	8.33333	0.881917	6.33333	1.20185	9	0.57735	7	0.57735	9	1.1547	6.66667	1.45297	0.539015	0.0644988	0.864353	0.123448	0.789216	0.0347516	0.542285	0.0670175	0.532676	0.0243562	0.723185	0.0737246	0.557231	0.072399	0.779552	0.0906757	0.569317	0.0880499
R62			A0A1D6P248	Vacuolar proton pump2	175.71	10	25.5	6	0.57735	3	0.57735	6.66667	0.333333	5.66667	0.666667	5	1	6	0.57735	6.66667	0.333333	3	1.52753	4.66667	1.45297	0.198497	0.0168593	0.0801574	0.0108774	0.238256	0.0204474	0.204503	0.0322938	0.139486	0.0383726	0.211782	0.0431749	0.189042	0.00423413	0.0628012	0.0420255	0.153033	0.0542622
R63			B4FT23	14-3-3-like protein	165.34	10	31.7	10	0	11	0	9.66667	0.333333	9.33333	0.666667	9.33333	0.881917	9	0.57735	9.66667	0.333333	11	1.52753	9.33333	1.20185	1.24689	0.00530166	1.18456	0.0355256	1.21417	0.0271678	1.05963	0.0786031	1.14113	0.116109	1.25525	0.0525752	1.18107	0.0436363	1.23017	0.116355	1.20871	0.139462
R64	2.59787	interaction	B4FR61	Glutamine synthetase	162.16	10	34.1	7.33333	0.881917	6.33333	0.881917	6.33333	0.881917	7.66667	0.666667	10.3333	1.76383	11.3333	1.85592	9	0.57735	8	0.57735	9	1	0.779742	0.0692736	0.681759	0.0783521	0.659304	0.099403	0.879944	0.0689808	1.71279	0.139375	1.63168	0.235529	0.747048	0.114481	0.743726	0.0415442	1.39843	0.0345433
R65			A0A1D6PJL0	Aconitate hydratase	154.08	10	11.6	6.66667	1.20185	4.66667	1.33333	5	0.57735	6	0.57735	6.66667	1.20185	7.33333	0.333333	6	1.52753	5.66667	0.666667	6.33333	0.333333	0.2503	0.0268487	0.167098	0.0219005	0.190343	0.0191881	0.193203	0.0268343	0.243589	0.0187549	0.282427	0.0229896	0.167239	0.0331314	0.200211	0.0141149	0.226947	0.0119218
R66			K7V067	Isocitrate dehydrogenase [NADP]	152.68	10	25.9	5.66667	0.333333	4.66667	0.881917	5	0.57735	6.66667	0.666667	6.66667	0.666667	6	0.57735	5.66667	0.333333	7.33333	0.333333	6	0.57735	0.108245	0.00187432	0.105177	0.0261869	0.123838	0.00312081	0.145048	0.0197655	0.148539	0.0171866	0.192472	0.0384386	0.111386	0.013214	0.181629	0.0109304	0.161024	0.0122346
R67			B4FNM4	60S acidic ribosomal protein P0	150.28	10	45.4	4.66667	0.333333	5	0.57735	4.66667	0.666667	5.33333	1.20185	4.66667	0.666667	4	1	5.33333	0.666667	5.33333	0.333333	5	0.57735	0.436139	0.0307894	0.43785	0.0294516	0.415287	0.0355549	0.41665	0.0827985	0.38156	0.0440297	0.320935	0.0267998	0.416165	0.0555297	0.451502	0.0177754	0.43988	0.0450674
R68	5.48236	interaction	B4G043	Ferredoxin--NADP reductase	142.26	10	25.4	4	1	5	0	6.33333	0.881917	4.66667	0.881917	3.33333	0.881917	2	0.57735	5	0.57735	3.33333	0.333333	3.66667	0.333333	0.253331	0.0551346	0.258937	0.00184462	0.389188	0.0372969	0.286372	0.0499781	0.137355	0.0494123	0.0709891	0.0175108	0.27265	0.027276	0.205714	0.0137629	0.242132	0.0201332
R69			B4FPT8	60S ribosomal protein L10-3	129.1	10	35.9	5.33333	0.333333	4.33333	0.333333	5.33333	0.333333	5.66667	0.333333	4.66667	0.333333	4.33333	0.333333	5	0.57735	4.66667	0.333333	5.66667	0.881917	0.357827	0.0173392	0.337662	0.0140183	0.394818	0.0275853	0.382602	0.0262591	0.358835	0.0099025	0.323147	0.0351611	0.383529	0.00782802	0.386164	0.00544527	0.43303	0.0482082
R70			B4FCH2	Histone H3	116.32	10	41.9	7.33333	0.333333	6.33333	0.333333	8	1	7	0.57735	7.33333	0.881917	6.66667	1.45297	6.33333	1.20185	6	0.57735	6.66667	1.33333	2.28214	0.0763546	1.82448	0.126672	1.96435	0.088565	2.27676	0.214377	1.97131	0.161882	1.86556	0.223323	1.96605	0.205636	1.71139	0.088127	1.85484	0.279986
R71			B6TJ90	Multifunctional fusion protein	188.53	9	50.2	10.3333	0.333333	11.6667	0.333333	11	0.57735	9.33333	1.45297	12	0	11	0.57735	10	0.57735	10.3333	1.20185	11.3333	0.333333	3.06814	0.149735	4.03449	0.210469	3.36473	0.355633	2.84058	0.223684	3.53903	0.309626	2.77157	0.147466	2.85022	0.224544	3.68698	0.416493	2.85477	0.148787
R72			A0A1R3M158	Benzoxazinone synthesis9	170.56	9	26.1	6.33333	0.333333	7.33333	1.20185	7	2.08167	7.33333	0.666667	9	0.57735	9	1	6.66667	0.333333	6	0.57735	7.66667	0.666667	0.35185	0.00654009	0.533856	0.0630517	0.445391	0.0742181	0.355375	0.0457983	0.50548	0.127918	0.641132	0.0340686	0.360252	0.0513754	0.511826	0.0371332	0.433542	0.021058
R73			A0A1D6F4C8	Peroxidase	164.7	9	45.9	7	1.1547	4	1	4	0	5	1	3.66667	0.333333	3	0.57735	6.66667	0.333333	4.33333	0.666667	3.33333	0.333333	0.531013	0.109959	0.267345	0.0773427	0.291027	0.00889305	0.301381	0.10502	0.26321	0.0526421	0.198655	0.0205696	0.370809	0.0364451	0.273954	0.0336333	0.236308	0.0229354
R74	7.57354	interaction	B6SY01	Ferredoxin--nitrite reductase	150.87	9	17.5	5.33333	0.666667	7	1.1547	5.33333	1.20185	4.66667	1.20185	3	0	2.66667	0.333333	5.33333	0.666667	5.33333	0.881917	4	0.57735	0.191723	0.0373964	0.465154	0.0792718	0.377296	0.0684161	0.169087	0.0374233	0.0854312	0.0161822	0.0614183	0.0116102	0.223403	0.0226134	0.311966	0.0208386	0.216564	0.0665347
R75			Q6VWF7	O-methyltransferase	149.29	9	26.3	6	0	4	0.57735	4.33333	0.333333	5.66667	1.20185	5.33333	0.881917	4.33333	0.333333	6.33333	0.666667	5	0	4.33333	0.333333	0.401305	0.0261264	0.248373	0.0221968	0.307026	0.00479372	0.349116	0.0636039	0.271234	0.0357122	0.261587	0.0281884	0.356447	0.0529464	0.280227	0.026435	0.271396	0.0422638
R76			A0A1D6MSC0	Peroxidase	145.79	9	26.9	3.33333	0.666667	2	0	3	0.57735	4.33333	0.881917	2.33333	0.333333	3	0.57735	3.33333	1.20185	1.33333	0.333333	2	0.57735	0.147658	0.0244901	0.100482	0.00412178	0.132528	0.0135131	0.201535	0.0103648	0.106058	0.00631524	0.117414	0.0100217	0.125134	0.0350967	0.069494	0.00769892	0.110104	0.0238798
R77			A0A1Q0ZL30	Chaperonin 1	145.3	9	17.8	5.33333	0.333333	4	0	4.66667	0.333333	5.66667	1.33333	4	1.1547	3.66667	0.333333	5	0	3.66667	0.333333	3.66667	0.333333	0.266691	0.0180318	0.238607	0.00842333	0.260857	0.0238156	0.283388	0.0667943	0.202087	0.0782422	0.150766	0.00812425	0.199034	0.0181072	0.246968	0.0135549	0.179966	0.040623
R78			A0A1D6GJ73	Phosphoglucomutase2	144.64	9	17.6	8.33333	0.333333	8.33333	1.76383	6.33333	0.881917	10.3333	1.76383	9	1.73205	7.66667	1.20185	11	0.57735	6.33333	1.20185	7.33333	0.333333	0.209491	0.0134156	0.257352	0.0450518	0.215231	0.0204421	0.248447	0.0431674	0.213892	0.0266308	0.218265	0.0445289	0.237084	0.00739297	0.200896	0.0151545	0.215277	0.0223296
R79	2.26527	interaction	Q6RW10	Allene oxide synthase	143.01	9	21.5	5.66667	1.85592	6.66667	0.333333	8.66667	1.45297	5	0	4.33333	0.881917	6	1	7	1	5.33333	0.881917	5.33333	0.333333	0.139427	0.0444488	0.315839	0.0151999	0.291539	0.0489088	0.144555	0.0121483	0.186965	0.0341564	0.270678	0.0438477	0.201888	0.0211642	0.24397	0.0221731	0.174629	0.0219391
R80			A0A1D6JQM8	40S ribosomal protein SA	137.8	9	30.3	4.33333	0.881917	3	0	3.66667	0.333333	4.66667	0.333333	5	0.57735	5	0.57735	4.66667	0.881917	4.66667	1.20185	4.66667	0.666667	0.161957	0.0407968	0.135878	0.00501761	0.143257	0.0235521	0.207788	0.019073	0.244708	0.0502049	0.176107	0.0298106	0.199726	0.0166846	0.201773	0.0636683	0.156264	0.0197509
R81			B4FCG9	60S ribosomal protein L11-1	135.23	9	48.3	5	0.57735	6	0	6.66667	0.333333	5	0.57735	5.66667	0.333333	6.33333	0.333333	6.33333	0.333333	6.33333	0.333333	6	1	0.322465	0.0124759	0.407791	0.024811	0.360614	0.0148036	0.339628	0.0356771	0.429429	0.0513234	0.348744	0.0114212	0.346866	0.0214196	0.424566	0.0105355	0.346896	0.0362374
R82			B6SNQ7	40S ribosomal protein S16	132.31	9	44.2	5	0.57735	3	0	5	0	5.66667	0.666667	4.33333	0.881917	5.33333	0.333333	4.66667	0.666667	4	0.57735	5	0	0.379222	0.0120274	0.328716	0.00979693	0.352295	0.00941196	0.399348	0.00891638	0.340343	0.00537305	0.363223	0.00758475	0.366304	0.0282883	0.33822	0.0213545	0.376207	0.0142389
R83			B4F9G6	60S ribosomal protein L6	131.52	9	38.3	3.66667	0.333333	2.66667	0.666667	2.66667	0.333333	5	1	4.66667	1.20185	4.66667	0.333333	3.33333	0.666667	2.66667	0.666667	3.33333	0.333333	0.164465	0.0155714	0.162915	0.0169077	0.107811	0.0295571	0.239718	0.0332771	0.213955	0.0635255	0.241856	0.0345231	0.174965	0.0300643	0.180624	0.0176768	0.189261	0.0211025
R84			B6T7B2	40S ribosomal protein S9	129.18	9	41.7	5.33333	0.333333	5	0	5.33333	0.333333	6.66667	0.881917	6.66667	1.45297	4.66667	0.666667	5.33333	0.881917	6	0.57735	5.33333	0.333333	0.266663	0.00309652	0.310296	0.0111096	0.387315	0.0433233	0.291953	0.0273675	0.380373	0.0583903	0.322993	0.0467491	0.365982	0.0133633	0.39998	0.0353826	0.363429	0.0300579
R85	223.853	N source	A0A1D6J424	Glucose-6-phosphate 1-dehydrogenase	123.67	9	18.1	3.33333	1.20185	5.33333	1.33333	4.66667	0.333333	2.66667	1.20185	2	1	0.333333	0.333333	3	0	4	0.57735	3.33333	0.881917	0.0463499	0.0180967	0.116167	0.0308479	0.0941412	0.000960147	0.043965	0.0343563	0.00593049	0.00419632	0.000518946	0.000518946	0.0302228	0.00730383	0.0560387	0.0157933	0.0550722	0.0227262
R86			B6T1H0	40S ribosomal protein S6	119.16	9	32.6	3.66667	0.666667	3.66667	0.333333	2.33333	0.333333	3.66667	0.666667	4.33333	0.881917	2.33333	0.333333	4.33333	0.333333	2.66667	0.333333	3.66667	0.333333	0.282246	0.0788538	0.281023	0.00383355	0.215228	0.0318918	0.247293	0.0274368	0.355676	0.0189555	0.236534	0.0488269	0.319721	0.0443301	0.255389	0.0364148	0.338312	0.0258402
R87	2.52324	time	C4JA45	60S ribosomal protein L5-1 homolog b	115.93	9	30.7	1.66667	0.666667	2.33333	0.333333	2.66667	0.333333	2.66667	0.666667	3.66667	0.333333	4.33333	1.33333	3.66667	0.666667	2.66667	0.333333	3.66667	0.881917	0.086455	0.02514	0.202414	0.00707216	0.204224	0.017083	0.140455	0.021616	0.190041	0.0240019	0.212746	0.0415233	0.171184	0.012973	0.218146	0.0045892	0.189793	0.0176491
R88			B4FZU8	Malate dehydrogenase	160.02	8	38.8	8	0.57735	8	0	8	1	8	0.57735	5.33333	0.333333	7.66667	0.666667	10.3333	0.881917	8	0.57735	7.66667	0.333333	0.358158	0.0150052	0.527479	0.0121035	0.503635	0.0393795	0.306889	0.0083823	0.317933	0.0736329	0.414445	0.0543622	0.390521	0.034342	0.470011	0.017675	0.410654	0.0659284
R89			B6SIG5	Triosephosphate isomerase, cytosolic	159.24	8	43.4	3.66667	0.881917	4	0.57735	4	0.57735	6.66667	1.76383	5	1.1547	6	0.57735	6.33333	0.333333	4.33333	0.666667	5	0.57735	0.226883	0.0524815	0.263297	0.0321911	0.243082	0.0190941	0.335993	0.0831188	0.287566	0.0391126	0.380382	0.0372012	0.319093	0.0116013	0.243435	0.0200805	0.312377	0.0281493
R90			A0A1D6GEU6	ADP-ribosylation factor homolog1	138.76	8	45.3	8	0.57735	8	0	7.66667	0.881917	8.33333	0.333333	8	0	7.33333	0.666667	7.33333	0.333333	8	0	8.33333	0.333333	0.474901	0.0483697	0.444687	0.00972897	0.42532	0.0571102	0.460459	0.0261504	0.426256	0.0205559	0.380062	0.027645	0.46161	0.0370204	0.45145	0.0163708	0.446393	0.0104908
R91			B6SHZ1	40S ribosomal protein S5	138.15	8	50.2	6.33333	1.76383	4.33333	0.333333	4.66667	0.333333	7	1.52753	5.33333	0.333333	4	0.57735	7	1.52753	5	0.57735	5	0.57735	0.399303	0.0473392	0.630448	0.0154348	0.570959	0.0310483	0.493474	0.0149173	0.576918	0.0619316	0.423227	0.0480082	0.545755	0.0517184	0.703036	0.0129291	0.560717	0.0468452
R92	4.06832	interaction	A0A1D6IMH7	Hydroxyproline-rich glycoprotein family protein	135.38	8	25.1	6.66667	0.881917	1.66667	0.881917	2.33333	0.333333	2.66667	0.333333	3.66667	1.20185	5	1.1547	4	0.57735	2.33333	0.333333	4	0.57735	0.232553	0.0336287	0.0571621	0.0349952	0.0742361	0.00439366	0.0937695	0.0172322	0.110055	0.023612	0.194944	0.0503753	0.154264	0.0271612	0.0714579	0.0149288	0.141174	0.0322731
R93			D7NLB3	Peroxidase	134.56	8	26.9	6.66667	0.333333	3.66667	0.333333	6.33333	0.881917	6	1	4.66667	0.881917	5	0.57735	5.33333	0.666667	5	0.57735	5	0.57735	0.269383	0.00996597	0.238919	0.0279156	0.329559	0.0530558	0.216715	0.0252157	0.2259	0.0173288	0.197739	0.0129883	0.23467	0.0469596	0.28228	0.045305	0.230927	0.00677269
R94			B4FAG0	dTDP-glucose dehydratase homolog csu219	133.87	8	24.8	6.33333	0.881917	5.66667	0.881917	7	0.57735	5.66667	1.45297	6	0.57735	5.66667	0.666667	6	1	6.33333	0.333333	6.33333	0.881917	0.283792	0.0101664	0.327102	0.0490812	0.394674	0.00791515	0.330817	0.0682508	0.296413	0.0507926	0.215827	0.0372295	0.310714	0.0175628	0.372677	0.00667391	0.324919	0.0689761
R95			P27923	Ubiquitin-40S ribosomal protein S27a	133.21	8	43.8	6.33333	0.666667	6	0.57735	5.66667	0.333333	6.66667	0.333333	6	0.57735	5.66667	0.666667	7	0	5.33333	0.881917	7.33333	0.333333	0.896261	0.0707003	0.849151	0.078428	0.768702	0.0274738	0.932927	0.0147621	0.923686	0.0372963	0.831432	0.0592574	0.990504	0.0180146	0.754405	0.105681	0.850754	0.0900169
R96	2.08417	time	K7TSD2	Serine hydroxymethyltransferase	130.73	8	18	6.66667	0.666667	2.66667	0.666667	4	1.1547	6	1.1547	3.66667	1.20185	2.66667	0.333333	4.66667	0.333333	2.66667	0.333333	3	1	0.30925	0.0180946	0.166465	0.0101168	0.230214	0.043157	0.284498	0.0325392	0.216026	0.0551947	0.148381	0.0116629	0.234117	0.0147358	0.154896	0.0151626	0.15572	0.0255856
R97			B4G286	40S ribosomal protein S18	128.41	8	47.3	5.66667	0.333333	7	0.57735	7	0	6.66667	0.666667	8	0.57735	7.33333	0.333333	6.66667	0.333333	6.33333	0.333333	7	1.1547	0.357946	0.0126753	0.338736	0.0149608	0.321776	0.0218123	0.401563	0.0598132	0.512849	0.0734802	0.360405	0.0406683	0.41953	0.0113566	0.334365	0.0147106	0.400736	0.0530109
R98			A0A1D6PSC0	Protein disulfide-isomerase	128.07	8	18.6	2.66667	0.333333	3.33333	0.666667	1	1	6.33333	0.881917	3.33333	0.666667	2	0.57735	5.66667	0.333333	1.66667	0.666667	3.33333	0.666667	0.0496058	0.0073898	0.0883982	0.0335718	0.0154069	0.0154069	0.107414	0.0167822	0.0788289	0.0236815	0.0281292	0.00548817	0.0966341	0.0241225	0.0526506	0.0164574	0.0585062	0.0178851
R99	2.21588	time	B8A2B4	Uncharacterized protein (Guanine nucleotide-binding protein beta subunit-like protein)	127.48	8	26.6	4	0.57735	2	0	4	0	3.33333	0.333333	3	1.1547	4.33333	0.666667	5.33333	0.666667	2.66667	0.666667	5	0	0.197755	0.0214217	0.123699	0.00176239	0.274101	0.0315669	0.169504	0.0162933	0.125022	0.0302646	0.252633	0.0214849	0.241037	0.0127138	0.158718	0.0176843	0.236109	0.0103784
R100	5.19087	time	B6U0V6	Endoplasmin	117.71	8	10.5	1.66667	0.333333	2.66667	0.333333	2	0	1.33333	0.333333	2.33333	0.333333	1	0	3.33333	1.20185	4	0.57735	1.33333	0.333333	0.0338339	0.0072676	0.10629	0.0217144	0.0696319	0.0179262	0.0273492	0.00426153	0.0920133	0.0322783	0.0276176	0.0035065	0.0891732	0.0388953	0.141966	0.0272243	0.043952	0.0171308
R101			A0A1D6F844	NAD(P)-binding Rossmann-fold superfamily protein	113.84	8	36.7	0	0	0	0	0	0	0	0	0	0	3	1.52753	4	2.3094	0.666667	0.666667	2	1.52753	0	0	0	0	0	0	0	0	0	0	0.233145	0.119135	0.212133	0.13045	0.0298176	0.0298176	0.0897148	0.0810585
R102			B6TGT0	60S ribosomal protein L2	108.94	8	27.2	5.33333	0.881917	3.33333	0.881917	4.33333	0.333333	4	0.57735	3.66667	0.333333	4.66667	0.666667	5.33333	0.666667	4.33333	0.333333	4.33333	0.666667	0.309403	0.0391321	0.218363	0.0189096	0.239392	0.028223	0.22993	0.039438	0.234614	0.00568945	0.238335	0.0297353	0.303891	0.0283264	0.302195	0.00417953	0.250059	0.0290115
R103	n.d.	interaction	B5U8J8	Asparagine synthetase	107.69	8	14.9	0	0	0	0	0	0	0.333333	0.333333	4	0	7	1.1547	0	0	1.33333	0.881917	1.66667	0.333333	0	0	0	0	0	0	0.00491827	0.00491827	0.208762	0.00312399	0.446213	0.0613879	0	0	0.035508	0.0235782	0.0568437	0.0109865
R104			B4F9J5	Glutamate dehydrogenase	106.26	8	27.9	3	1.52753	3	1	4	0.57735	4.33333	0.881917	4.66667	0.881917	7	1	2.66667	0.666667	7	0.57735	6	0	0.0549689	0.0304245	0.0952676	0.0187991	0.143258	0.0345799	0.0801409	0.0159267	0.191171	0.105001	0.2293	0.0721183	0.0492651	0.014281	0.25707	0.039785	0.24073	0.0958076
R105	14.1997	time	C0P848	Formate dehydrogenase, mitochondrial	104.4	8	20.2	0.666667	0.333333	1.33333	0.666667	1.66667	0.333333	1.33333	0.333333	1.66667	0.333333	5	1.52753	1.66667	0.333333	2	0	2.66667	0.333333	0.0132497	0.00662605	0.0388924	0.0203169	0.04591	0.0085375	0.0289235	0.00861227	0.0441328	0.0144539	0.188143	0.0718322	0.0497306	0.0140503	0.069566	0.00742303	0.0847512	0.0097038
R106			B6T769	60S ribosomal protein L7a	89.83	8	27.1	1.66667	0.333333	2.33333	0.333333	1.33333	0.333333	2	0	2.66667	0.333333	1.33333	0.333333	2.66667	0.881917	1.66667	0.333333	1.66667	0.333333	0.124373	0.0446906	0.110547	0.000830663	0.0862409	0.000568398	0.17459	0.0345771	0.123084	0.00918915	0.0854615	0.0132928	0.116142	0.0264029	0.108542	0.00998174	0.0931632	0.0158852
R107	2.73831	interaction	P80608	Cysteine synthase	145.59	7	31.6	5	0.57735	6	0.57735	6	0.57735	5.66667	0.333333	5.66667	0.333333	8	0.57735	5	0.57735	5.66667	0.881917	7	0.57735	0.169568	0.021359	0.3306	0.0200947	0.276206	0.0222508	0.196158	0.0169205	0.284482	0.0406512	0.459579	0.0455158	0.167833	0.0227763	0.338797	0.0236615	0.317708	0.0444037
R108			A0A1D6HN61	Leucine aminopeptidase 2 chloroplastic	126.05	7	21.6	3.33333	0.666667	3	0	2.66667	0.333333	3.33333	0.881917	3.66667	0.666667	2.33333	0.666667	2.33333	0.333333	2.66667	0.333333	2	0.57735	0.0649771	0.023664	0.119982	0.00313038	0.0911585	0.0122247	0.0927104	0.0171136	0.115866	0.00572772	0.0849605	0.023091	0.052232	0.00633728	0.115614	0.0165835	0.0637259	0.0119336
R109			B6TBW2	ATP synthase delta chain	109.06	7	30.4	3	0.57735	2.66667	0.333333	2.33333	0.333333	3.33333	0.333333	3	0	3	0.57735	2.33333	0.333333	3.33333	0.333333	2.66667	0.333333	0.0992268	0.027314	0.157472	0.0354799	0.107177	0.0388264	0.142917	0.0321967	0.110396	0.0389959	0.120686	0.0522123	0.0725811	0.0239171	0.218101	0.0216355	0.113273	0.0384337
R110			B4FSW2	Actin-depolymerizing factor 10	107.86	7	51	4.33333	0.333333	3	0.57735	3	0.57735	3	0.57735	2.33333	0.333333	2.33333	0.333333	2.33333	0.333333	3	0.57735	3.66667	0.333333	0.11423	0.00944626	0.0935205	0.0166308	0.0987047	0.0201156	0.0765838	0.0112425	0.0595804	0.0173914	0.0590675	0.0128816	0.0703821	0.0392683	0.0707247	0.00478738	0.119057	0.0110226
R111			Q5GA23	Alcohol dehydrogenase 1	104.26	7	18.5	0	0	4.33333	2.33333	0	0	3	1.73205	0.333333	0.333333	0	0	0	0	0.333333	0.333333	0.333333	0.333333	0	0	0.303159	0.185578	0	0	0.153878	0.0919046	0.00797632	0.00797632	0	0	0	0	0.00629225	0.00629225	0.00721169	0.00721169
R112	2.75236	time	A5H452	Peroxidase 70	102.52	7	25.2	4.66667	0.333333	2.33333	0.333333	3	0	3.66667	0.881917	3.33333	0.333333	3	0	4.33333	0.333333	2.66667	0.333333	3	0.57735	0.194104	0.0202705	0.0705226	0.0180774	0.121748	0.00658828	0.127928	0.0310105	0.105099	0.00248414	0.110049	0.00402121	0.166116	0.0118459	0.0923479	0.00659802	0.094066	0.0309529
R113			B4FC17	60S ribosomal protein L14-1	101.72	7	43.7	3.66667	0.333333	3.66667	0.333333	5	1.1547	5	0.57735	5.33333	0.333333	3.33333	0.666667	5	0	4	0.57735	4.33333	0.333333	0.285942	0.0299275	0.286514	0.059129	0.334905	0.0595466	0.355935	0.0544179	0.403803	0.00624483	0.209122	0.0402327	0.391874	0.00880086	0.2959	0.0619848	0.300769	0.0135589
R114			B6UE29	60S ribosomal protein L18a	101.45	7	29.7	3.66667	0.666667	2.33333	0.333333	3	0.57735	3.66667	0.333333	3.33333	0.666667	3	0.57735	3.33333	0.333333	3.66667	0.666667	4	1.1547	0.19195	0.024683	0.12928	0.0224571	0.160741	0.0217156	0.183344	0.00620376	0.22409	0.0588048	0.191293	0.0549593	0.175252	0.0115462	0.192332	0.0415679	0.259103	0.0851933
R115			A0A1D6LKF6	Serine/threonine-protein phosphatase 2A 65 kDa regulatory subunit A beta isoform	100.08	7	20.6	5	1.52753	5.66667	0.333333	5	1	5.33333	0.881917	6	1	5	2.08167	3.66667	0.666667	4.33333	0.666667	7	2.08167	0.0599565	0.0150908	0.101164	0.00480613	0.0829757	0.000607735	0.0536512	0.0054437	0.0919723	0.0111916	0.0796641	0.0188852	0.0623423	0.00736596	0.0918534	0.00597313	0.0905552	0.0196373
R116			B8A367	Cysteine synthase	98.94	7	21.6	5	0.57735	3.66667	0.881917	6	0.57735	3.33333	0.666667	1.66667	1.20185	3.33333	0.666667	3	0.57735	3.33333	0.881917	5	1.52753	0.132326	0.0544615	0.0850939	0.0234031	0.136224	0.00753801	0.0570986	0.0167084	0.0309111	0.0209254	0.071258	0.018491	0.0603981	0.0108613	0.0830882	0.024441	0.129835	0.0195512
R117			B6T2A5	40S ribosomal protein S11	98.1	7	35.8	3	0	3.66667	0.333333	4	0.57735	4.66667	0.333333	5.33333	0.881917	4	0	3.66667	0.666667	3.33333	0.333333	4	0	0.188387	0.0128402	0.146833	0.00926538	0.181751	0.0265908	0.222185	0.00769007	0.271828	0.0397021	0.194762	0.0157444	0.197936	0.0175311	0.157183	0.00904278	0.203797	0.0188917
R118			B6T8P1	60S ribosomal protein L13a	97.34	7	29.1	5.33333	0.333333	4.66667	0.333333	5	0.57735	4.33333	0.333333	5.33333	0.666667	4.66667	0.666667	4.33333	0.333333	5.33333	0.333333	5.66667	0.666667	0.211228	0.0106977	0.268027	0.00580089	0.259846	0.00643428	0.176895	0.0206432	0.271536	0.0434356	0.239876	0.0426759	0.168849	0.0106963	0.302556	0.00195669	0.273882	0.0451674
R119	2.8667	interaction	A0A1D6H4C4	Citrate synthase	93.84	7	17.8	2.66667	0.881917	1.66667	0.666667	2.33333	0.881917	3.33333	0.666667	3	1	3.66667	0.666667	1.33333	0.333333	1.66667	0.333333	1.33333	0.333333	0.088821	0.0246827	0.0668915	0.00393703	0.0546663	0.00717325	0.0571533	0.017067	0.100364	0.00498695	0.130687	0.0269624	0.0455881	0.0108108	0.0834543	0.00666968	0.0528193	0.00787836
R120			A0A1D6Q567	Succinate--CoA ligase [ADP-forming] subunit beta, mitochondrial	85.83	7	14.1	0.666667	0.666667	1	0	1.66667	0.333333	0.666667	0.666667	1	0.57735	2	0.57735	0.666667	0.666667	0.333333	0.333333	1	0.57735	0.0271801	0.0271801	0.0258994	0.0072094	0.03671	0.0055566	0.00849247	0.00849247	0.0374772	0.0296955	0.0622351	0.0198806	0.015294	0.015294	0.0110417	0.0110417	0.0209376	0.011071
R121			A0A1D6FKV6	Ketol-acid reductoisomerase	84.79	7	10.1	2.66667	0.666667	2.66667	0.333333	2.66667	0.333333	3	0.57735	3	0.57735	1.66667	0.333333	2.33333	0.333333	3	0.57735	2.33333	0.333333	0.0759137	0.039207	0.0961857	0.0147181	0.0926417	0.0245078	0.0958605	0.0298221	0.10447	0.0164619	0.042224	0.0125227	0.0693015	0.0335029	0.113436	0.0257116	0.0717792	0.0174227
R122	18.7187	time	B6T267	Ribosomal protein L15	78.14	7	28.4	2.33333	0.333333	0.666667	0.333333	1.33333	0.333333	3	0.57735	1.66667	0.666667	1	0.57735	2.66667	0.666667	0.333333	0.333333	1.33333	0.333333	0.116226	0.0150168	0.0106771	0.00533855	0.0316885	0.0121234	0.129108	0.0204466	0.0723369	0.0392746	0.028753	0.0194388	0.106988	0.0359783	0.00689727	0.00689727	0.040831	0.0131158
R123			A0A1D6L4E9	Exoglucanase1	123.41	6	11.4	4.33333	0.881917	5	0.57735	5	0.57735	4.66667	0.666667	5.33333	0.333333	5	0	5	0.57735	5.66667	0.881917	4.66667	0.333333	0.108937	0.0137485	0.149795	0.0225867	0.133432	0.0177728	0.118302	0.00865945	0.124085	0.00587112	0.110702	0.00763161	0.138115	0.0199225	0.180305	0.0311235	0.119427	0.0162944
R124			B4F9G8	Pyruvate kinase	117.89	6	17	6	1	8.66667	0.881917	4.33333	1.20185	5.66667	0.881917	5.33333	1.20185	5.33333	0.333333	5.66667	1.20185	5.33333	0.333333	4	0.57735	0.124617	0.025613	0.166901	0.0252646	0.101903	0.0302613	0.145265	0.0263206	0.117119	0.0357791	0.139071	0.0130581	0.107107	0.00316875	0.116451	0.00963288	0.092255	0.0102528
R125			K7VCN5	Peroxidase	113.25	6	31.6	6.66667	0.333333	7.33333	0.881917	9	1	5	1.52753	7	0.57735	5.66667	0.333333	7.66667	0.881917	5.66667	0.333333	5.33333	1.20185	0.19121	0.0290861	0.344207	0.0844025	0.34908	0.0611844	0.149799	0.0642779	0.200811	0.0315941	0.195676	0.0116394	0.182775	0.0373623	0.279922	0.0275105	0.199098	0.0681316
R126			A0A1D6GY43	Translationally controlled tumor1	112.67	6	38.8	5	1.1547	4.66667	1.45297	6	0.57735	4.66667	0.333333	6	0.57735	3.33333	1.20185	5	1	5	0.57735	5.33333	1.45297	0.336568	0.0492898	0.34301	0.0584655	0.359029	0.0305897	0.327888	0.00781726	0.378722	0.0449848	0.233105	0.0395157	0.284981	0.0799693	0.365573	0.0233747	0.326505	0.0746038
R127	2.74764	interaction	B6T634	Aquaporin PIP2.1	112.02	6	33.4	7.66667	1.76383	5	1.52753	12	1.52753	8.66667	1.45297	7	2.08167	5.66667	0.881917	8.33333	0.666667	11	2	11.6667	1.20185	0.445592	0.0788881	0.429769	0.0833616	0.587231	0.0334426	0.44853	0.0825929	0.474981	0.028306	0.221871	0.0192798	0.490905	0.0242653	0.599259	0.0522029	0.609621	0.098308
R128			P04907	Glutathione S-transferase 3	111.17	6	40.9	4	1	4	0.57735	4	0	4.66667	0.881917	3.66667	0.333333	4.66667	1.20185	6.33333	0.881917	4	0	4	0	0.217273	0.055143	0.22761	0.00779302	0.212352	0.0146904	0.31211	0.022267	0.23772	0.0491507	0.25421	0.0555304	0.36077	0.00627953	0.236656	0.00821092	0.28159	0.00634483
R129			A0A1D6LZA7	60S ribosomal protein L18-3	109.6	6	28.2	4.66667	0.333333	4.33333	0.333333	5	0.57735	6	0.57735	6.33333	0.333333	3.66667	0.333333	5.33333	0.666667	5	0.57735	3.66667	0.333333	0.299008	0.0321048	0.361986	0.0442441	0.389848	0.036748	0.388989	0.0674341	0.429568	0.0511842	0.232288	0.0178081	0.356441	0.0598528	0.33602	0.0319177	0.280504	0.0406931
R130			B6TFN1	Minor allergen Alt a 7	107.19	6	40.8	5.66667	0.881917	5	0	4.33333	0.333333	4	0.57735	4.66667	0.333333	5.33333	0.333333	5	0.57735	4.33333	0.333333	4.66667	0.333333	0.311089	0.0764261	0.315062	0.0387607	0.27366	0.0310658	0.238237	0.0533607	0.261788	0.00752409	0.294798	0.0223317	0.250667	0.047647	0.286163	0.00790173	0.25089	0.0318027
R131	4.6765	time	B4FZZ2	Peptidyl-prolyl cis-trans isomerase	106.88	6	34.3	6.66667	0.333333	3.33333	0.333333	5	0.57735	6.33333	0.333333	4.66667	0.333333	5	0	6	0	3	0	4.66667	0.666667	0.544507	0.0340161	0.153031	0.0152734	0.309252	0.0729227	0.53342	0.0686769	0.240287	0.0294982	0.280909	0.0136619	0.461321	0.0191124	0.116435	0.00347118	0.317649	0.0537957
R132			B4FY74	Alpha/beta-Hydrolases superfamily protein	106.5	6	26.1	3.66667	0.333333	5	0.57735	4.66667	0.666667	4.66667	0.333333	5	0.57735	4.66667	0.333333	4.33333	0.333333	4.33333	0.333333	4.66667	0.333333	0.171428	0.010479	0.16013	0.0172922	0.231259	0.0129372	0.168809	0.0132209	0.164175	0.0065932	0.173273	0.0102487	0.186806	0.0126018	0.205225	0.0105188	0.177943	0.0086525
R133	3.56254	time	A0A1D6E530	Peroxidase	105.48	6	29.9	4	0.57735	4	0.57735	2.66667	0.333333	4.33333	0.333333	4.66667	0.666667	2.33333	0.333333	2.33333	0.333333	3.66667	0.666667	2	0.57735	0.146246	0.0177188	0.319362	0.0238695	0.176092	0.0545458	0.13938	0.0296713	0.206919	0.0898541	0.134251	0.0451751	0.0896444	0.0132815	0.260699	0.0253767	0.121025	0.0524184
R134			K7VNE0	Phosphoenolpyruvate carboxykinase homolog2	103.91	6	14.7	1	0.57735	0	0	0.666667	0.333333	1.33333	1.33333	0.666667	0.333333	3	1	0.666667	0.333333	0	0	0	0	0.0179858	0.00899356	0	0	0.0113689	0.00650987	0.0264494	0.0264494	0.00426056	0.00298672	0.0784363	0.0357563	0.0175403	0.0132921	0	0	0	0
R135			B6T3G4	40S ribosomal protein S19	98.58	6	46.2	3.33333	0.333333	4.66667	0.333333	5.33333	0.333333	5	1	7	1	5.66667	1.33333	5	1.1547	5.33333	0.333333	5.66667	1.20185	0.20779	0.00311658	0.211721	0.0174373	0.220933	0.023932	0.301966	0.0746922	0.221035	0.0351124	0.209684	0.0659266	0.232031	0.00310703	0.276616	0.0238211	0.237489	0.0269703
R136			B6TNF1	Calnexin	97.77	6	12.7	4	0.57735	2.66667	0.666667	2.33333	0.333333	3.66667	0.333333	2.66667	0.881917	2.33333	0.881917	3.66667	0.333333	3.33333	0.666667	3.66667	0.666667	0.119972	0.0374685	0.0801904	0.0226396	0.0736138	0.0201223	0.106827	0.0108454	0.105588	0.0417279	0.0490939	0.00857922	0.140898	0.0202327	0.134205	0.0176747	0.150333	0.0306757
R137			C0HHA6	Peroxidase	97.77	6	21.8	3.66667	0.333333	4	0	5	1	3	0	5	1	3.33333	1.20185	5	0.57735	4.66667	0.881917	3	0	0.370087	0.0335245	0.180584	0.0164312	0.248388	0.0204479	0.304605	0.0210154	0.264552	0.0659851	0.19014	0.0797587	0.347885	0.102221	0.189848	0.0277374	0.1761	0.0213822
R138			A0A1D6QV85	Putative TCP-1/cpn60 chaperonin family protein isoform 1	97.63	6	11.1	3	0.57735	3.33333	0.333333	4	0.57735	3	0.57735	3	0.57735	2	0	3.66667	0.333333	10	6	3	0	0.0642652	0.0119347	0.131032	0.0199124	0.149237	0.0201627	0.0703511	0.00799742	0.071255	0.0143749	0.0736782	0.0201699	0.0801989	0.0142541	0.296536	0.132115	0.10225	0.00495915
R139			B4FRG8	Mitochondrial dicarboxylate/tricarboxylate transporter DTC	96.94	6	19.6	3	0.57735	2.66667	0.881917	3	0.57735	3.33333	1.20185	3.66667	0.881917	2.33333	0.666667	4	0.57735	3.33333	0.333333	2.66667	0.333333	0.0897065	0.0239283	0.0663315	0.0236868	0.0900574	0.026947	0.0897777	0.0273161	0.0865243	0.0197291	0.0938621	0.0343063	0.105226	0.0168032	0.0819804	0.00697936	0.0914449	0.0133578
R140			A0A1D6FHT8	ATP-citrate synthase beta chain protein 2	94.4	6	14.8	1.66667	0.333333	2.66667	0.881917	1.66667	0.333333	2	0	2	0.57735	2	0.57735	3	1.1547	2.33333	1.33333	2	0	0.047577	0.0211592	0.0443601	0.0104439	0.0366668	0.00729536	0.0333264	0.00949382	0.0265775	0.016424	0.0404863	0.019283	0.0505724	0.0198458	0.0327357	0.00982499	0.0561602	0.018249
R141			B6UAU9	Rhicadhesin receptor	91.36	6	43.5	1.33333	0.333333	1.66667	0.666667	1	0.57735	2.66667	0.333333	3	0.57735	2	0.57735	1.33333	0.333333	2.33333	0.333333	1.33333	0.666667	0.0514482	0.0162977	0.0821754	0.0409918	0.0488197	0.0277895	0.107099	0.0181243	0.145809	0.0252239	0.108907	0.0290103	0.0646469	0.025542	0.0802899	0.0122406	0.0687372	0.0343782
R142			B4FWR7	60S ribosomal protein L13	90.59	6	25	3.66667	0.333333	3	0	3	0	3	0	3.33333	0.333333	3.33333	0.333333	3	0	2.66667	0.333333	2.66667	0.333333	0.307606	0.0115107	0.316175	0.00724788	0.292771	0.00469609	0.258471	0.0496201	0.289985	0.0499963	0.29108	0.00980151	0.270473	0.0560139	0.27907	0.0598393	0.259115	0.0512057
R143			B6U1M5	Calcium ion binding protein	88.81	6	15.8	2	0.57735	0.333333	0.333333	0.666667	0.666667	3.33333	0.666667	3.66667	1.85592	0.333333	0.333333	5.33333	1.45297	0.666667	0.333333	0.666667	0.666667	0.0219593	0.00491477	0.0142043	0.0142043	0.00315306	0.00315306	0.0521216	0.0247786	0.0435452	0.0371393	0.000421479	0.000421479	0.0415591	0.0174743	0.00174917	0.00141334	0.0278022	0.0278022
R144			B4FL64	Ribosomal protein L19	88.63	6	25.6	4	0	1.66667	0.666667	2.66667	0.333333	4.33333	0.333333	4	0.57735	2.66667	0.666667	4.33333	1.20185	3	0	2.66667	0.333333	0.136024	0.00816558	0.0541792	0.0209358	0.0896328	0.0118479	0.144285	0.0164387	0.144087	0.0218641	0.0928247	0.0258654	0.138313	0.0368594	0.0844371	0.00521264	0.0864593	0.0171817
R145	3.43059	time	A0A1D6F8L7	Coatomer subunit gamma	88.42	6	10.7	2	0.57735	2.66667	0.881917	2.33333	0.333333	1.66667	0.333333	1.33333	0.333333	2	0	2.33333	0.333333	3	0	2.33333	0.666667	0.023795	0.00167065	0.0621349	0.00670674	0.0498794	0.00481506	0.0269546	0.00264653	0.0353401	0.0143483	0.0387593	0.00653727	0.0313258	0.0103405	0.0816311	0.00825522	0.0346232	0.0128595
R146			B4FBC9	Patellin-1	88.36	6	10.8	3.66667	0.881917	2.33333	0.881917	4.33333	0.881917	3	0.57735	2.33333	0.333333	2.33333	0.881917	3.66667	1.33333	2.33333	0.333333	3.33333	0.666667	0.19219	0.0265486	0.172187	0.0381543	0.256057	0.0390727	0.148965	0.0246984	0.137083	0.00789981	0.148538	0.0257865	0.153447	0.0655149	0.149732	0.00830892	0.168809	0.0100225
R147			B6SS48	Outer mitochondrial membrane protein porin	85.14	6	19.6	1.66667	0.333333	1	0.57735	1	0.57735	1.66667	0.666667	1.66667	0.333333	2	1	1	0	1	0	1	0	0.111428	0.00386056	0.0589942	0.0295407	0.0384546	0.0319168	0.0695851	0.0304426	0.105493	0.00789451	0.109309	0.0587431	0.0675221	0.029023	0.0824576	0.00359335	0.0851667	0.006737
R148			B6SQU6	60S ribosomal protein L9	84.55	6	34.7	3.33333	0.333333	3.33333	0.666667	3.33333	0.666667	4	0.57735	3.33333	0.333333	2.66667	0.333333	3	0.57735	3.33333	0.333333	1.33333	0.666667	0.200551	0.01637	0.176152	0.0263852	0.167455	0.0316774	0.212399	0.028525	0.193246	0.0183973	0.176621	0.0194302	0.198226	0.0305533	0.167365	0.0122134	0.11689	0.0584453
R149			B4FS03	Adenine phosphoribosyltransferase 1 chloroplastic	84.37	6	41.6	2	0	3	0.57735	2	0.57735	2.33333	0.333333	2.33333	0.333333	3	1.1547	3	0	2.33333	0.333333	2	0.57735	0.0620336	0.000618022	0.117528	0.0278936	0.0797735	0.0224633	0.0865653	0.0239361	0.0870231	0.0276346	0.157112	0.0575842	0.106807	0.0298084	0.106959	0.0332157	0.0830367	0.026779
R150			A0A1D6MSE3	Dihydrolipoyl dehydrogenase	82.27	6	16.6	0.666667	0.666667	1	1	0.333333	0.333333	1.33333	0.881917	0	0	1.66667	1.20185	0	0	2.66667	0.666667	0.333333	0.333333	0.0102103	0.0102103	0.0256986	0.0256986	0.00823003	0.00823003	0.0180691	0.0124282	0	0	0.0587538	0.0354482	0	0	0.0892526	0.0158353	0.0172179	0.0172179
R151			A0A1D6MEZ6	Plasma membrane-associated cation-binding protein 1	79.87	6	21.8	3.66667	0.333333	3.66667	0.666667	3	0.57735	2.66667	0.881917	2	0.57735	2.33333	0.881917	3.33333	0.881917	3.33333	1.45297	3	0.57735	0.283405	0.0222859	0.22804	0.0589605	0.22185	0.0311207	0.19995	0.079686	0.107884	0.0425537	0.151289	0.0446837	0.197207	0.0727692	0.237615	0.102699	0.179281	0.0405053
R152			B6TAE1	NADH-ubiquinone oxidoreductase 39 kDa subunit	79.75	6	19.4	3.33333	0.333333	1.66667	0.333333	2.66667	0.881917	5	2.08167	1.66667	1.66667	3.33333	0.666667	5.33333	1.20185	2.66667	1.20185	3.66667	0.881917	0.0208522	0.00159656	0.0107579	0.00163993	0.0159633	0.00643939	0.0214194	0.00491649	0.00875201	0.00875201	0.0251495	0.00506512	0.0308012	0.00823892	0.0130785	0.00603069	0.0234785	0.0117983
R153			A0A1D6KXF9	Phenylalanine ammonia-lyase	79.58	6	9.7	3	1.52753	1	0.57735	2.66667	1.20185	2	0.57735	1.33333	0.333333	1.33333	0.333333	3.66667	0.881917	3	1	1.66667	0.666667	0.0879686	0.0315577	0.0319933	0.0180089	0.0658086	0.0190471	0.063922	0.0371379	0.0394605	0.0174503	0.0354596	0.009007	0.0940616	0.0139877	0.0886957	0.0170201	0.0426765	0.0168553
R154	3.66004	interaction	B6UD26	O-methyltransferase ZRP4	76.12	6	15.1	3.33333	1.20185	1	0	1	0	2	1	1.33333	0.333333	4.33333	0.666667	3	1	1.66667	0.666667	2.33333	0.333333	0.101986	0.0381511	0.0662676	0.00935208	0.0671595	0.00297355	0.0643562	0.0268121	0.0586337	0.0203576	0.214602	0.0520498	0.135737	0.045391	0.104187	0.0250832	0.0934036	0.00745157
R155			B6TF69	Ketol-acid reductoisomerase	74.68	6	8.4	2.66667	0.666667	3	0	2.66667	0.333333	2.66667	0.881917	2.66667	0.333333	2.33333	0.333333	2.33333	0.333333	3	0.57735	2.33333	0.333333	0.0998147	0.0417791	0.187747	0.00897057	0.15008	0.0360586	0.10592	0.040404	0.151094	0.00869779	0.100569	0.0198712	0.0969803	0.0334191	0.187987	0.026815	0.119119	0.024333
R156			B6SJ18	40S ribosomal protein S13	67.84	6	44.3	2	0.57735	1.66667	0.333333	0.666667	0.333333	2.33333	0.666667	1.33333	0.881917	0.666667	0.333333	2	1	1.66667	0.666667	1	0	0.0699388	0.0225354	0.0746378	0.0218607	0.0233042	0.0118368	0.0884835	0.0254518	0.0537787	0.0388503	0.0212104	0.0110968	0.0415403	0.0207779	0.0574925	0.0239275	0.048398	0.00513582
R157			B6T3V1	Peroxidase	95.69	5	17.4	3.33333	0.333333	2.66667	0.333333	4.33333	0.666667	3	0.57735	4	0	3.66667	0.333333	3.66667	0.333333	3	0.57735	3.33333	0.333333	0.171526	0.0461053	0.202133	0.0480544	0.331871	0.0603447	0.185843	0.0500878	0.273733	0.0583412	0.210405	0.0565284	0.183114	0.0285268	0.279304	0.0557279	0.179085	0.0633382
R158			K7V044	GTP-binding nuclear protein	93.89	5	23.9	3	0	2	0	3	0	3	0	3	0	2.66667	0.333333	3.33333	0.333333	3	0	3.66667	0.666667	0.175856	0.0112696	0.128606	0.0172981	0.167894	0.00651428	0.166614	0.00841334	0.173025	0.00923648	0.15704	0.026016	0.226367	0.0249764	0.173182	0.00816663	0.23227	0.0328746
R159			B4FK49	Nucleoside diphosphate kinase	90.76	5	36.2	5	0	5	0	4.33333	0.666667	5	0	5	0.57735	4	0.57735	4.33333	0.333333	5	0	5.33333	0.333333	0.510159	0.0205129	0.63611	0.0211191	0.557613	0.0331103	0.530349	0.0111204	0.552389	0.0203484	0.460584	0.0256257	0.463633	0.0479466	0.643184	0.0112983	0.581867	0.0304429
R160			K7UFV4	26S proteasome non-ATPase regulatory subunit 2 homolog A	90.47	5	7.2	2	0	2	0	1.66667	0.333333	1.66667	0.666667	2.33333	0.333333	2.33333	0.333333	1.66667	0.333333	1.66667	0.333333	2.33333	0.333333	0.0301677	0.00546899	0.0349198	0.00731292	0.0291252	0.00552726	0.0247014	0.0120565	0.0364634	0.00923549	0.0350202	0.00665703	0.0254627	0.00675417	0.0281391	0.0130342	0.0359674	0.00687356
R161			B6TJ78	3-N-debenzoyl-2-deoxytaxol N-benzoyltransferase	89.31	5	12.7	3.33333	0.333333	2.66667	0.333333	3	0	3.66667	0.333333	2.66667	0.333333	2.66667	0.333333	4	0.57735	3.33333	0.333333	3	0	0.10697	0.0049088	0.105433	0.0114281	0.0911036	0.00499553	0.119661	0.00674234	0.0790144	0.00735798	0.0785238	0.0046603	0.116004	0.00632086	0.0938846	0.0121433	0.0932381	0.00576378
R162			A0A1D6JD40	Extensin-like protein	87.11	5	23.7	4.33333	0.333333	4	0.57735	3.33333	0.333333	3.66667	0.333333	4	0	4.33333	0.333333	4	0	4	0	4.33333	0.333333	0.904192	0.0567921	0.893276	0.189906	0.629257	0.0647568	0.80597	0.0949503	0.764347	0.054624	0.765824	0.0758345	0.816774	0.0461844	0.771175	0.0489057	0.842986	0.0566644
R163			K7U9N2	Putative subtilase family protein	86.32	5	9.3	2.66667	0.881917	0.333333	0.333333	0	0	2.66667	0.881917	1.66667	0.881917	0.333333	0.333333	1.66667	0.666667	0.666667	0.333333	0	0	0.0972282	0.0348218	0.0121024	0.0121024	0	0	0.0810981	0.0329593	0.0303888	0.0175467	0.0312902	0.0312902	0.0317576	0.0172451	0.0157822	0.00956445	0	0
R164			B4FVD5	V-type proton ATPase subunit E3	84.67	5	19.1	5.33333	0.666667	4.33333	0.333333	4.66667	0.881917	5.33333	0.666667	4.66667	0.333333	4.66667	0.333333	5	0	5.66667	0.333333	4.33333	0.333333	0.189855	0.0255299	0.176483	0.0170386	0.175716	0.0379074	0.18448	0.04312	0.167049	0.0065863	0.172481	0.00532857	0.215758	0.00548868	0.200756	0.0213648	0.139833	0.022565
R165			B6T1H5	60S ribosomal protein L12	84.54	5	36.1	3	0	3.66667	0.333333	4.33333	0.333333	3.66667	0.666667	3.33333	0.333333	3.66667	0.666667	3	0	3.33333	0.333333	3.66667	0.333333	0.391519	0.00739693	0.414175	0.0174602	0.450567	0.0686526	0.436962	0.0339538	0.424864	0.00621168	0.359784	0.0117549	0.441973	0.00803649	0.417091	0.00729849	0.382461	0.0133643
R166			B6SHM7	40S ribosomal protein S7	81.4	5	30.2	6.66667	0.666667	7	0.57735	6	0.57735	5.33333	1.20185	5.66667	1.20185	5	0.57735	5.66667	0.333333	6.33333	0.666667	5.66667	0.333333	0.267722	0.0217282	0.329133	0.0215869	0.241126	0.0211039	0.21144	0.0364107	0.25205	0.0445742	0.191806	0.0178078	0.242784	0.0233951	0.318209	0.031034	0.235508	0.0161869
R167			K7UVD7	TUDOR-SN protein 1	80.85	5	5.4	2.66667	0.333333	2.33333	0.333333	2	0.57735	3	0.57735	3	0	1	0.57735	2	0	3.33333	0.333333	2	0.57735	0.0513218	0.0120809	0.118903	0.0102092	0.0929292	0.0316032	0.0605281	0.0101568	0.0815417	0.0337027	0.058447	0.0397521	0.0476477	0.00595249	0.194495	0.0718086	0.0624283	0.0302408
R168	2.84756	interaction	A0A1D6NR86	Pyrophosphate--fructose 6-phosphate 1-phosphotransferase subunit beta	80.72	5	14.4	2.66667	0.881917	2.66667	0.666667	2	0	2.66667	0.333333	1.33333	0.333333	2	0	2	1	2	0	2	0	0.0241235	0.00625717	0.0658852	0.00439758	0.0425441	0.00572558	0.0264055	0.00663194	0.0281722	0.0124035	0.0320999	0.00337541	0.0240137	0.00556003	0.0683805	0.00188634	0.0500349	0.0092336
R169			A0A1D6KAW3	Peroxidase	78.96	5	13	3.33333	0.333333	4	0	4	0.57735	4	0	3.66667	0.333333	3.66667	0.333333	4.33333	0.333333	4	0	4	0	0.248864	0.0308427	0.3246	0.00913896	0.33261	0.028747	0.28797	0.0180995	0.261549	0.031502	0.288549	0.0237524	0.349536	0.0213791	0.300696	0.00112214	0.30016	0.0109435
R170			B6TVI3	60S ribosomal protein L21	78.94	5	23.6	2.33333	0.881917	1	0	1.66667	0.333333	2.66667	0.881917	3.33333	1.20185	2.66667	0.333333	2.66667	0.881917	2	0	2.33333	0.333333	0.140915	0.0518417	0.0993896	0.00258617	0.107632	0.00688483	0.195611	0.0498375	0.202374	0.0436557	0.148025	0.0245515	0.153105	0.0192776	0.123897	0.0168791	0.143743	0.022897
R171			B4G066	Methylmalonate-semialdehyde dehydrogenase [acylating] mitochondrial	78.13	5	10.8	2	0	1.33333	0.333333	1.66667	0.333333	2	0.57735	2.33333	0.333333	2.66667	0.333333	1	0.57735	2	0	2	0	0.0525079	0.00967664	0.0222481	0.0071097	0.0383131	0.0137063	0.0548363	0.0178169	0.0690172	0.00830206	0.084816	0.0170486	0.0275083	0.0240925	0.0366801	0.00273652	0.0632464	0.0073382
R172			B6SIL7	Eukaryotic translation initiation factor 5A	77.84	5	27.5	3.33333	0.333333	3	0	3.66667	0.666667	3	0	3	0	2.66667	0.333333	2.66667	0.333333	3.33333	0.333333	3.33333	0.333333	0.325777	0.0309043	0.300052	0.0119929	0.362991	0.0254867	0.29146	0.0137162	0.299273	0.0171804	0.255081	0.0330762	0.254572	0.0370805	0.291752	0.0135136	0.342981	0.00907296
R173			C0PH28	40S ribosomal protein S10-1	76.96	5	31.4	4	0.57735	4.33333	0.333333	3.33333	0.666667	3.66667	0.881917	5	0	2.66667	0.333333	3.66667	0.333333	4.66667	0.333333	4.33333	0.333333	0.249972	0.0375616	0.293541	0.0397962	0.24787	0.0451127	0.245194	0.0278515	0.285987	0.0391034	0.143565	0.0161199	0.215691	0.0354015	0.336364	0.0220528	0.248633	0.0339064
R174			C0PM74	Adenylate kinase 4	74.44	5	27.8	2	0.57735	1.33333	0.666667	2.66667	0.333333	2	0	2.33333	0.333333	2.66667	0.333333	2.33333	1.33333	1.33333	0.666667	2	0.57735	0.0377493	0.0114974	0.0375271	0.0195494	0.0485147	0.0083685	0.0325972	0.00429433	0.0534872	0.0140059	0.0564752	0.00660994	0.0403865	0.0154676	0.0364551	0.0182534	0.0442003	0.00824806
R175			A0A1D6JHK7	Methylthioribose kinase	72.94	5	11.5	0.333333	0.333333	0	0	0.333333	0.333333	1.33333	0.333333	0.333333	0.333333	3	1	1.33333	0.666667	0.666667	0.333333	1.33333	0.881917	0.00504645	0.00504645	0	0	0.00630613	0.00630613	0.0184731	0.0048981	0.00654125	0.00654125	0.106491	0.0593256	0.0515369	0.0335301	0.0175775	0.00924062	0.0222268	0.0129146
R176			B6U998	60S ribosomal protein L22-2	70.11	5	32.3	2.66667	0.333333	2.66667	0.333333	2.66667	0.333333	3.66667	0.333333	3.66667	0.333333	2	0.57735	4	1	3.66667	0.333333	2.33333	0.333333	0.172771	0.0220627	0.14318	0.0177783	0.158975	0.0350486	0.219236	0.0181479	0.234827	0.0394293	0.121829	0.0268542	0.224282	0.0514456	0.181905	0.0135997	0.136709	0.0227584
R177			Q9SPD9	Voltage-dependent anion channel protein 1a	68.13	5	22.1	2.66667	0.666667	1	0	1	0	2.33333	0.333333	1.66667	0.666667	2	1	3	0	1.66667	0.666667	1.66667	0.666667	0.090393	0.0188331	0.0465127	0.00368619	0.0444295	0.00295574	0.0843413	0.00472036	0.0441552	0.0203213	0.0637028	0.0219115	0.0857397	0.00447423	0.0585891	0.0165962	0.0367451	0.0109865
R178			C0P4S1	Peroxidase	68.06	5	14.6	4	0.57735	3	0.57735	3.33333	0.333333	3.33333	0.333333	5.33333	1.85592	2.33333	0.666667	2.66667	0.333333	3.33333	0.881917	4	0.57735	0.386	0.0365099	0.149159	0.0289346	0.222442	0.0411213	0.340681	0.0437554	0.316366	0.0608116	0.154019	0.0613763	0.295016	0.0887676	0.188933	0.0449588	0.217391	0.0281078
R179			B6TPG2	60S ribosomal protein L26-1	67.28	5	21.6	2.33333	0.333333	1.33333	0.333333	2	0.57735	1.66667	0.333333	2	0	2	0	1	0	1.66667	0.333333	1	0	0.129082	0.0109704	0.0728335	0.00753107	0.111196	0.0230043	0.0834323	0.0226175	0.104672	0.00307604	0.120524	0.0117243	0.095254	0.0040995	0.0843856	0.0106242	0.0661768	0.0191537
R180			B6SJ13	40S ribosomal protein S15a	65.83	5	27.6	4	0	3.33333	0.333333	3.33333	0.333333	3.66667	0.333333	4.33333	0.333333	3.66667	0.333333	4	0	4.33333	0.666667	3.33333	0.881917	0.3504	0.00921042	0.248134	0.0472696	0.226119	0.0172148	0.350103	0.015787	0.38031	0.027422	0.210147	0.0367399	0.340026	0.0106563	0.346665	0.062064	0.23907	0.0256624
R181			B6TG70	Mitochondrial-processing peptidase beta subunit	62.76	5	8.8	0.666667	0.333333	0.333333	0.333333	0.333333	0.333333	1	0.57735	0.666667	0.333333	0.666667	0.333333	1.66667	0.333333	0.333333	0.333333	0.333333	0.333333	0.0154245	0.00771518	0.00747424	0.00747424	0.00561138	0.00561138	0.0198294	0.0126196	0.0174296	0.00884468	0.0109144	0.00707933	0.0348894	0.00538095	0.00580823	0.00580823	0.00831627	0.00831627
R182			B4FMH5	Histone H2A	61.26	5	47.1	4.66667	0.881917	2.66667	0.333333	3	0	4.33333	0.881917	2.66667	0.333333	3.33333	0.881917	4.33333	2.33333	3	0.57735	2.33333	0.333333	1.32344	0.084269	0.990792	0.0926421	0.906453	0.0523778	1.18491	0.0633637	1.00721	0.0612673	0.87967	0.010061	1.01788	0.0598869	0.871183	0.0602015	0.757099	0.0386595
R183			B6TI93	40S ribosomal protein S23	60.05	5	25.3	1	0	1	0	1.33333	0.333333	1	0	1.66667	0.666667	1	0	1.66667	0.333333	1	0	1.33333	0.333333	0.0755773	0.00209417	0.110263	0.00847743	0.105128	0.00699508	0.0750857	0.00449441	0.0959794	0.0155553	0.083212	0.0114179	0.102542	0.0152856	0.112208	0.00521008	0.110437	0.0280614
R184			A0A1D6KE00	Thaumatin-like protein	58.52	5	7.8	3	0.57735	2.66667	1.33333	3.33333	0.333333	3	0.57735	1.33333	0.333333	3	2.08167	1.33333	0.881917	1.66667	0.333333	2.66667	0.333333	0.0200574	0.00521015	0.0201056	0.01056	0.0306037	0.00791055	0.0318204	0.0156108	0.00592687	0.00483484	0.0158927	0.0113085	0.00335654	0.00277306	0.0138624	0.0027596	0.0314521	0.00508103
R185			A0A1D6P3R8	40S ribosomal protein S14	77.23	4	25	3.66667	0.333333	4	0	4	0	3.33333	0.666667	3.66667	0.333333	4	0	4	0	4	0	4	0	0.318617	0.0232076	0.329285	0.00589871	0.315935	0.0184067	0.270394	0.0759626	0.323564	0.0514737	0.326362	0.0202106	0.362898	0.0083879	0.344699	0.00509664	0.348053	0.0208177
R186			P12653	Glutathione S-transferase 1	76.36	4	21	3.33333	0.333333	3.66667	0.333333	3.66667	0.333333	3.66667	0.881917	3.33333	0.333333	3	0	3.33333	0.333333	3.66667	0.333333	2.66667	0.333333	0.216236	0.0266386	0.193913	0.0148156	0.194765	0.0211766	0.189296	0.050381	0.213422	0.0203441	0.197176	0.0150532	0.206279	0.0477586	0.18773	0.0187331	0.141776	0.0170506
R187			A0A1D6F918	40S ribosomal protein S15-4	76.15	4	20.6	5	1.73205	3.66667	0.666667	8	2.51661	4.66667	0.666667	6.33333	0.881917	5	0.57735	6	1	3	0	6	1.1547	0.179481	0.0518009	0.14193	0.00792262	0.262227	0.0695749	0.157457	0.0426689	0.206786	0.00657402	0.117586	0.0629513	0.160374	0.028136	0.128429	0.0112614	0.174404	0.0376906
R188	3.92461	time	B6SXW8	RuBisCO large subunit-binding protein subunit alpha	74.05	4	8.9	2.33333	0.881917	2.66667	0.333333	3	0.57735	3	0.57735	2.66667	0.881917	2	0	2.66667	1.45297	4.66667	1.66667	2.66667	0.333333	0.0436615	0.0149359	0.0916398	0.00692898	0.0676709	0.00658957	0.0592075	0.00962717	0.0877843	0.0383314	0.0419115	0.004254	0.0509121	0.0267924	0.164486	0.0323776	0.0711509	0.0183126
R189	8.5448	time, N source	A0A1D6NFK0	Glutamate synthase 1 [NADH] chloroplastic	73.53	4	2.7	3.33333	0.666667	2.66667	0.666667	1.33333	0.333333	3.66667	0.666667	4	1.52753	4	1	2	0.57735	2	1	3	1	0.0176288	0.00846841	0.0382793	0.0156625	0.0236044	0.00254922	0.0170287	0.0060166	0.0505151	0.0217013	0.102972	0.0259943	0.0120509	0.00211688	0.0258364	0.00664007	0.0401771	0.0161103
R190			B4FTV9	26S protease regulatory subunit S10B	70.47	4	14	4.66667	0.333333	5.66667	0.881917	10.6667	0.881917	5	0	3.66667	0.881917	8.66667	3.52767	4.33333	0.881917	7.33333	1.76383	8.33333	2.18581	0.101721	0.00153342	0.0544245	0.00681275	0.0839765	0.00892162	0.106069	0.0121584	0.0556998	0.0101026	0.0688456	0.0228035	0.0662808	0.018269	0.0573546	0.017776	0.0823733	0.0117079
R191			A0A1D6L978	Methylenetetrahydrofolate reductase	69.8	4	8.1	2.66667	0.666667	2.66667	0.666667	0.666667	0.333333	1.33333	0.333333	1.66667	0.666667	1.66667	0.333333	1.33333	0.333333	2	0.57735	0.666667	0.333333	0.0282374	0.00253643	0.0681387	0.00571889	0.0208864	0.010456	0.00311172	0.000792179	0.0351499	0.0261914	0.04321	0.0139318	0.0148419	0.0103394	0.0508108	0.0109983	0.0143411	0.00729669
R192			D2JSP9	ATP synthase subunit 4	68.9	4	15.8	2	0.57735	2	0	1	0	1.66667	0.666667	1.33333	0.333333	1.66667	0.333333	1.33333	0.333333	1.66667	0.333333	1	0	0.0871201	0.0230381	0.111404	0.00515388	0.0617543	0.0115512	0.0731132	0.0262238	0.069529	0.00933309	0.0743731	0.0152108	0.0589202	0.0171201	0.0938454	0.00806804	0.0475109	0.01297
R193	5.52482	time, N source	A0A1R3N4Y1	Aquaporin PIP2-5	68.79	4	24.5	1.66667	0.666667	2.66667	0.881917	6	1	2.66667	1.20185	3.33333	1.45297	3.66667	0.666667	3.66667	0.333333	4	1	5.66667	0.333333	0.0345234	0.0133072	0.0948294	0.0352687	0.190736	0.0173922	0.0462568	0.0197365	0.0743305	0.0264411	0.048787	0.00835027	0.0722573	0.0144576	0.11587	0.0386337	0.165355	0.0255888
R194			B6SIW6	Vacuolar ATPase subunit H protein	68.01	4	10.4	4.66667	0.881917	3	1	4.66667	0.881917	3.33333	0.333333	3.66667	1.20185	4	1.52753	3	0.57735	3.66667	0.333333	4.33333	0.881917	0.15064	0.0186645	0.102389	0.0318742	0.179972	0.0248123	0.0944132	0.0444953	0.127983	0.0277461	0.136276	0.030496	0.137702	0.0112522	0.134305	0.0297551	0.163215	0.016876
R195			K7VEB9	Importin subunit alpha	67.27	4	9.4	1.66667	0.333333	0.666667	0.333333	1.33333	0.333333	1.66667	0.333333	1.33333	0.666667	1.66667	0.333333	2	0.57735	1.33333	0.333333	2	0.57735	0.0333084	0.00835618	0.0133704	0.00719334	0.0367416	0.00698645	0.0242816	0.00664794	0.0225145	0.01138	0.028856	0.00298874	0.0334198	0.00892914	0.0221116	0.00802834	0.0491271	0.0123316
R196			A0A1D6H6Z1	Acetyltransferase component of pyruvate dehydrogenase complex	65.94	4	6.9	2.33333	0.333333	2.33333	0.666667	2.33333	0.666667	1.33333	0.666667	2.33333	0.333333	2.66667	0.333333	1.66667	0.333333	1.33333	0.333333	1.66667	0.666667	0.0449285	0.00114938	0.0813693	0.014636	0.0591117	0.0141761	0.0321435	0.0160903	0.062028	0.0200736	0.0699455	0.0221125	0.0389649	0.00668765	0.0569978	0.00639237	0.0432735	0.0101256
R197			A0A1D6QMX7	26S proteasome non-ATPase regulatory subunit 3 homolog A	65.22	4	8.6	2.66667	0.333333	3	0.57735	3.33333	0.333333	2.33333	0.333333	4	0.57735	4	0.57735	2.33333	0.881917	3	0.57735	2.66667	0.333333	0.028621	0.00398822	0.0515185	0.00826942	0.0424565	0.00502486	0.0219992	0.0058928	0.0485572	0.00919869	0.0439437	0.0158846	0.0197921	0.0125183	0.0532867	0.00304415	0.0376205	0.00235844
R198			A0A1D6K5Y8	Pathogenesis-related protein 1	64.88	4	20.6	1	0.57735	2	0	2.33333	0.666667	2.33333	0.333333	1.66667	0.333333	3	0	3	0.57735	1	0	2.33333	0.333333	0.0398288	0.0249136	0.09657	0.0285686	0.078933	0.0270764	0.0942723	0.0266301	0.0943421	0.0372481	0.136164	0.0088721	0.152573	0.0405782	0.0247551	0.00259054	0.142247	0.0473241
R199			B4FUM4	Plasma membrane intrinsic protein1	64.34	4	22.2	6.33333	0.333333	4.33333	0.666667	6	1	5.66667	0.881917	4.66667	0.333333	6.33333	1.20185	6	1	6.33333	0.881917	6.66667	0.333333	0.288242	0.0381014	0.292597	0.073025	0.343565	0.0737842	0.239066	0.0277932	0.362083	0.023941	0.304989	0.0428327	0.287093	0.0684296	0.365082	0.0351533	0.373132	0.0420124
R200			B4F9K0	Late embryogenesis abundant protein group 2	64.17	4	17.8	2.33333	0.333333	1.66667	0.333333	2.33333	0.333333	2.66667	0.333333	2.33333	0.333333	2.33333	0.333333	2.66667	0.333333	2.33333	0.333333	2.33333	0.333333	0.0624125	0.0150978	0.0605587	0.00668453	0.0738144	0.00315554	0.082937	0.0127716	0.0643657	0.00447524	0.0850053	0.0119627	0.0695076	0.00647273	0.0753017	0.000900553	0.079219	0.0104888
R201			B4FRI1	Phosphoserine aminotransferase	63.77	4	15.2	1	0.57735	0.333333	0.333333	0.333333	0.333333	1.33333	0.333333	1.33333	0.333333	2	0	1	0.57735	1	0.57735	1.33333	0.333333	0.00511182	0.00259754	0.00670665	0.00670665	0.016187	0.016187	0.0167683	0.0036798	0.03082	0.0101009	0.0459705	0.0141251	0.00432808	0.00216415	0.019516	0.0117649	0.0353695	0.00826986
R202			A0A1D6HN01	T-complex protein 1 subunit alpha	63.3	4	12.2	3.33333	0.881917	1	0	0.666667	0.333333	3	1.1547	2	1	0.333333	0.333333	2.33333	1.20185	1	0	0.333333	0.333333	0.0306937	0.00876648	0.0325551	0.00146457	0.0283884	0.0149703	0.0223474	0.00955014	0.0365028	0.0116148	0.0114326	0.0114326	0.0246945	0.013113	0.0432851	0.00466031	0.0126578	0.0126578
R203			A0A1X7YHF8	Uncharacterized protein	60.93	4	1.8	2	0	2	0.57735	1.66667	0.333333	2	0.57735	2.33333	0.333333	2	0.57735	2	0	5	3.51188	2.33333	0.666667	0.365966	0.0239122	0.170341	0.0477862	0.191565	0.0269585	0.337475	0.0475671	0.312845	0.0532485	0.323138	0.0781361	0.352438	0.0032106	0.324304	0.218611	0.299988	0.0776905
R204			B4FQD7	60S ribosomal protein L27a-2	60.57	4	24.8	2	0	1.66667	0.333333	1.66667	0.333333	2.66667	0.333333	2.66667	0.881917	2	0	2.33333	0.333333	1.66667	0.333333	2	0.57735	0.0751824	0.00247456	0.0578195	0.0104128	0.0588548	0.0117511	0.0940697	0.00257197	0.0970651	0.0286002	0.0760882	0.00742907	0.0970299	0.0127986	0.0582359	0.0119679	0.0816627	0.0246184
R205	n.d.	time, N source	A0A1D6PJW1	Proteasome subunit alpha type	60.48	4	16.3	3.66667	0.881917	0	0	1.33333	0.881917	5.66667	0.666667	1.33333	0.666667	1.66667	1.20185	2.33333	0.333333	0.666667	0.333333	1.66667	0.666667	0.0262261	0.00370526	0	0	0.00758307	0.00624085	0.089157	0.029284	0.0215684	0.0194822	0.0138089	0.00925583	0.0137552	0.00467678	0.00618781	0.00570917	0.00300594	0.00255775
R206			K7TPR9	Pyruvate kinase	60.06	4	10.1	2	0	2.33333	0.333333	1	0.57735	3	0.57735	2.33333	0.666667	0.666667	0.333333	1	1	1.66667	0.881917	1.33333	0.333333	0.0250104	0.00467065	0.0409316	0.00832457	0.00961478	0.00482924	0.0368055	0.00655469	0.023658	0.00299509	0.0126563	0.00657079	0.0101181	0.0101181	0.0310597	0.0175915	0.0150298	0.000555129
R207	7.65758	time	C0PMR3	Glucose-6-phosphate 1-dehydrogenase	59.47	4	9.2	1.33333	0.333333	1.66667	0.333333	2.33333	0.333333	0.666667	0.333333	1.33333	0.333333	2.33333	0.333333	1.33333	0.666667	1.33333	0.333333	2	0	0.0305794	0.00889576	0.0648081	0.0146767	0.0604788	0.0135526	0.00846326	0.00501274	0.0307963	0.00776092	0.0562361	0.0166263	0.024177	0.0121275	0.0464599	0.000531629	0.041713	0.00981804
R208			Q5GA18	Cystathionine beta synthase domain protein1	59.41	4	12.5	2.33333	0.333333	3.33333	0.333333	2.33333	0.333333	2.33333	0.333333	2.66667	0.333333	2.33333	0.333333	2.33333	0.333333	2	0	2.66667	0.333333	0.144298	0.00269632	0.184213	0.023168	0.154769	0.0187644	0.141461	0.00430435	0.183947	0.0170429	0.145444	0.0164777	0.116216	0.00919474	0.143181	0.0107965	0.127938	0.043676
R209			A0A1D6H658	Peroxidase	59.38	4	14.9	1	0	1.66667	0.333333	1	0	1.66667	0.666667	1.33333	0.333333	0.666667	0.333333	2	1	1.33333	0.333333	1	0	0.0109898	0.00338078	0.0333934	0.00260316	0.0303318	0.00277274	0.0209841	0.0137351	0.00948654	0.00140804	0.00155053	0.000778093	0.0198413	0.00917284	0.0390121	0.0228614	0.01803	0.00456097
R210			A0A1D6FWJ2	Methionine S-methyltransferase	58.17	4	5.7	1.66667	0.333333	2.33333	1.45297	0	0	1.33333	0.333333	2	0.57735	2.66667	0.333333	1.33333	0.333333	1.33333	0.333333	1	0.57735	0.0197228	0.010263	0.0623425	0.0315276	0	0	0.0171994	0.0115403	0.0281598	0.0132958	0.0695421	0.0084518	0.0160688	0.00807376	0.04141	0.0106091	0.0275635	0.0267845
R211			A0A1D6KKD1	Pyruvate dehydrogenase2	56.65	4	13	2	0.57735	2	0	0	0	1.66667	0.333333	0.666667	0.333333	0.333333	0.333333	0.333333	0.333333	1.66667	0.333333	1	0.57735	0.0488795	0.0130155	0.135042	0.0166548	0	0	0.031572	0.0123131	0.044732	0.0238011	0.0342452	0.0342452	0.00866912	0.00866912	0.123742	0.0201374	0.0465886	0.0342732
R212			A0A1D6IJJ1	Elongation factor 1-beta	56.49	4	17	2.33333	0.333333	2.33333	0.666667	2	0.57735	3.33333	0.333333	2.66667	0.881917	2	0	2.66667	1.20185	2.33333	0.333333	2	0.57735	0.209053	0.0153195	0.15728	0.0235994	0.171992	0.0443383	0.247802	0.0288848	0.214632	0.0491145	0.172282	0.0151981	0.201739	0.0587389	0.178555	0.0165971	0.147859	0.0229417
R213			A0A096QRL3	Nana plant2	56.17	4	7.8	0.666667	0.333333	0.333333	0.333333	1.66667	0.333333	1	0.57735	1.33333	0.333333	1.33333	0.333333	0.666667	0.333333	1	0	1.33333	0.333333	0.0118438	0.0104202	0.000925382	0.000925382	0.012867	0.000965064	0.00960474	0.00691201	0.0251568	0.017651	0.00364486	0.00231174	0.00634552	0.00317276	0.00711666	0.00324067	0.0103287	0.00476843
R214			B4FUH2	Aspartate aminotransferase	55.61	4	11.1	0.333333	0.333333	2.33333	0.881917	0.333333	0.333333	1.66667	0.333333	0.333333	0.333333	0.666667	0.333333	0	0	1	0	0.333333	0.333333	0.000226894	0.000226894	0.0881526	0.0486114	0.00706796	0.00706796	0.0258218	0.00713698	0.00807644	0.00807644	0.00733894	0.00696314	0	0	0.0223405	0.00406432	0.00668507	0.00668507
R215			A0A1D6M2S2	ARM repeat superfamily protein	54.67	4	8	1.66667	0.333333	2	0.57735	3	0.57735	2.66667	0.333333	1.33333	0.333333	1.66667	1.20185	1	0.57735	2.33333	0.881917	2.66667	0.333333	0.00782672	0.00125823	0.0590112	0.00984651	0.0374337	0.0233965	0.0314603	0.0176582	0.0198755	0.013499	0.00553988	0.00361319	0.019546	0.0169232	0.0706183	0.00875982	0.0348439	0.0214589
R216	15.6868	time	A0A1D6LN79	Peptidyl-prolyl cis-trans isomerase	54.64	4	16.8	2.33333	0.333333	0.666667	0.333333	0.666667	0.333333	2	0.57735	2	0.57735	1.33333	0.333333	2.33333	0.333333	1.66667	0.333333	1.33333	0.333333	0.172626	0.00464945	0.0110045	0.00559451	0.0471988	0.0258831	0.143475	0.0294822	0.077331	0.0330622	0.0736965	0.00642592	0.134849	0.0194083	0.0393786	0.0114766	0.100423	0.0222582
R217			B4FNK1	Uncharacterized protein	53.26	4	11.1	1	0	0	0	0.333333	0.333333	1.33333	0.333333	0.666667	0.333333	0	0	0.666667	0.333333	0.333333	0.333333	0.666667	0.333333	0.0280326	0.00197475	0	0	0.00924542	0.00924542	0.0418115	0.0196701	0.0136471	0.00724002	0	0	0.0214255	0.0108921	0.00827438	0.00827438	0.0164408	0.0083528
R218			B6TNP4	Histone H1	53.03	4	10.2	2.33333	0.333333	1.66667	0.333333	1.66667	0.333333	1.66667	0.666667	2	0	2.66667	0.333333	2	0	1.66667	0.333333	2	0	0.200966	0.0132539	0.191447	0.0594855	0.164502	0.0505852	0.140444	0.0529581	0.204504	0.0170281	0.272672	0.0246981	0.1834	0.00255013	0.14706	0.0514775	0.215146	0.0103348
R219			B6SHF6	Mitochondrial-processing peptidase alpha subunit	50.51	4	8.9	1	0	2	0	2	0	1	0.57735	1.33333	0.333333	2	0.57735	2	0	1.66667	0.333333	1.66667	0.333333	0.0225991	0.000921498	0.0331356	0.000854818	0.0334375	0.00327223	0.0137421	0.00690996	0.0177089	0.00734557	0.0592314	0.038075	0.0295562	0.00782867	0.0229186	0.00954291	0.0269451	0.00689188
R220			B6UE86	Fructose-bisphosphate aldolase	50.06	4	10.1	1.66667	0.666667	1.66667	0.333333	1.33333	0.333333	1	0	1.33333	0.333333	1.66667	0.333333	2	0.57735	2	0.57735	1	0	0.0795853	0.0284354	0.0823231	0.0197254	0.0740306	0.018131	0.048047	0.00375256	0.0869698	0.0279701	0.0896365	0.0208948	0.108047	0.0338368	0.0966441	0.0209619	0.0539864	0.00464309
R221			A0A1D6GFH8	Histone H1	47.98	4	10.5	1.66667	0.333333	1.33333	0.333333	1.33333	0.333333	2	0.57735	1.33333	0.333333	2	0	1.66667	0.333333	1	0	1.33333	0.333333	0.0686833	0.0151051	0.115031	0.0110018	0.0731651	0.0133535	0.0777283	0.0236943	0.0665155	0.0137151	0.117339	0.0201721	0.0508169	0.00418031	0.0700385	0.00634535	0.0680419	0.0110985
R222			A0A1D6GSL8	60S ribosomal protein L27	47.85	4	13	0.666667	0.333333	1.66667	0.333333	1.33333	0.333333	1.66667	0.666667	1	0.57735	1.33333	0.333333	1.66667	0.333333	1.66667	0.333333	1.33333	0.333333	0.0586657	0.0293328	0.127138	0.00915674	0.0883053	0.0220562	0.12375	0.0443596	0.0836998	0.0438069	0.0923715	0.0186978	0.128591	0.0201885	0.133661	0.0119429	0.100454	0.0191116
R223			B6SIP2	Hydrogen-transporting ATP synthase, rotational mechanism	47.7	4	27	1	0.57735	1.33333	0.333333	1.66667	0.333333	1.33333	0.333333	1.66667	0.666667	1.66667	0.333333	1	0	1.33333	0.333333	1.66667	0.333333	0.0386955	0.0211773	0.0418719	0.00860609	0.0439286	0.00621506	0.049805	0.00748862	0.0552994	0.0108304	0.0560019	0.00527384	0.039407	0.00131025	0.0528358	0.0197994	0.0482427	0.00336386
R224			A0A1D6PYB8	Nuclear transport factor1	46.26	4	16.8	1	1	0	0	0.333333	0.333333	1.33333	0.333333	1.33333	1.33333	1.33333	0.333333	0.333333	0.333333	0	0	1	0	0.0529645	0.0529645	0	0	0.01433	0.01433	0.0471057	0.0292443	0.0639959	0.0639959	0.0544325	0.00811978	0.00834558	0.00834558	0	0	0.0459266	0.0260726
R225	n.d.	interaction	A0A1D6HSR3	Putative carboxylesterase 15	45.92	4	12.8	0	0	0	0	0	0	0	0	1.33333	0.333333	2.33333	0.333333	0	0	1	0.57735	1	0	0	0	0	0	0	0	0	0	0.0197271	0.00396069	0.0475449	0.00108615	0	0	0.012711	0.00935098	0.0272531	0.00125674
R226			A0A1D6NVZ3	40S ribosomal protein S20-1	44.89	4	19.3	1.33333	0.333333	0.666667	0.333333	1	0.57735	0.333333	0.333333	1	0	0.666667	0.333333	1.33333	0.333333	2.33333	0.881917	1	0	0.099035	0.0680164	0.0123558	0.00622029	0.0274427	0.0155809	0.00948975	0.00948975	0.0277643	0.00448188	0.0186972	0.00935775	0.116234	0.079701	0.118023	0.0863636	0.0266202	0.00412283
R227			C4J4E4	Monodehydroascorbate reductase homolog1	44.84	4	14	1	0	1.33333	0.333333	0.666667	0.666667	1	0	1.33333	0.881917	1.33333	0.333333	1.66667	0.333333	1	0	0.666667	0.333333	0.00828508	0.00440075	0.0531398	0.0191458	0.030729	0.030729	0.0236802	0.0206497	0.0471943	0.0324107	0.0758821	0.0267156	0.0435602	0.0298551	0.0510312	0.0179759	0.0291128	0.0270758
R228			B4FE90	40S ribosomal protein S8	72.72	3	19	2.66667	0.333333	2	0	2.66667	0.333333	2.66667	0.333333	2.33333	0.333333	2.33333	0.666667	3	0	2.66667	0.333333	3	0	0.192324	0.0142183	0.259648	0.0100512	0.270843	0.0301219	0.21154	0.0176559	0.230195	0.0218449	0.198564	0.028552	0.251246	0.00967272	0.319886	0.0165093	0.23733	0.0289486
R229			A0A1D6JG12	Cysteine protease 1	63.79	3	7.9	2.66667	0.333333	2.66667	0.333333	3	0	2	0	2	0	2.66667	0.333333	2.33333	0.333333	2.66667	0.333333	2.66667	0.333333	0.161155	0.00700041	0.153337	0.0127355	0.171836	0.0040888	0.148246	0.00447331	0.135264	0.00704135	0.13442	0.0228313	0.169275	0.00704485	0.134518	0.00945137	0.130011	0.0143098
R230	2.39876	time, N source	B4FB55	Ras-related protein ARA-3	58.55	3	16.7	4.66667	0.333333	4.33333	0.666667	4	0.57735	3	0.57735	3.33333	0.333333	3.66667	0.333333	3.33333	0.333333	4	0	4	0	0.111037	0.0085605	0.153278	0.0238515	0.139364	0.00767396	0.0638991	0.0117973	0.100323	0.0219491	0.106468	0.00511035	0.0976313	0.0025614	0.142895	0.00183227	0.112245	0.0124424
R231	7.58829	time	Q8L5G8	Phosphotransferase	57.65	3	8.6	1.66667	0.666667	2.66667	0.333333	1.66667	0.333333	1.33333	0.333333	2	0	2	0.57735	0.666667	0.333333	2	0	1.66667	0.333333	0.0223813	0.00647236	0.0584963	0.015647	0.0290214	0.00580851	0.0111565	0.00213515	0.0255703	0.00729599	0.0348567	0.00644497	0.00770877	0.00445873	0.038186	0.00223982	0.0266378	0.00961233
R232			B6T8M9	Mitochondrial prohibitin complex protein 2	57.1	3	15.2	3	0.57735	3	0.57735	2	0.57735	2.33333	0.333333	1.66667	0.333333	3	1.1547	2.33333	0.333333	2.66667	0.333333	1.66667	0.333333	0.225243	0.0662542	0.166722	0.0285437	0.150638	0.0566999	0.126161	0.0351098	0.0622477	0.0207096	0.191898	0.0878174	0.073171	0.00955885	0.148935	0.0248301	0.0696981	0.0210893
R233			B6SHY8	40S ribosomal protein S12	56.97	3	25.7	1.33333	0.666667	1.33333	0.333333	2.33333	0.333333	1.33333	0.333333	1.66667	0.333333	1.66667	0.881917	1	0	2.33333	0.333333	1.66667	0.333333	0.0478913	0.0239516	0.0714732	0.0110899	0.0929772	0.0103308	0.0497364	0.0134954	0.0766005	0.0151023	0.0603124	0.0308019	0.0502543	0.00326456	0.107746	0.00332398	0.0661796	0.0112836
R234			B4FN28	Ribosomal protein	55.14	3	9.6	4	0.57735	4	0.57735	2.33333	0.666667	4.33333	0.881917	4	1.1547	2	0	3	1	6.33333	0.666667	2	1.52753	0.128783	0.0089829	0.133905	0.0332585	0.096177	0.0244532	0.137515	0.0158617	0.139746	0.00783292	0.104176	0.0127904	0.117235	0.00529853	0.193462	0.00437271	0.0647024	0.0574016
R235			A0A1D6LZ74	Protein disulfide isomerase7	55.04	3	11.1	0.666667	0.333333	0	0	0.333333	0.333333	1.33333	0.333333	0.333333	0.333333	0.666667	0.333333	1.33333	0.333333	0.333333	0.333333	1	0.57735	0.0227346	0.0113686	0	0	0.0108176	0.0108176	0.0407722	0.00738031	0.0100034	0.0100034	0.0173244	0.00872996	0.0373958	0.00439634	0.0651017	0.0651017	0.0227766	0.017068
R236	3.86114	time	A0A1D6QNT6	Uncharacterized protein (Peroxisomal fatty acid beta-oxidation multifunctional protein)	54.79	3	5.7	1	0	1.66667	0.333333	1.33333	0.333333	1.33333	0.333333	1.33333	0.333333	2.33333	0.666667	1	0	2.33333	0.333333	2	0.57735	0.0156739	0.00163751	0.0443274	0.00810214	0.0357531	0.0072061	0.01891	0.00192831	0.0242636	0.0042134	0.0465329	0.0125386	0.0136588	0.00272506	0.0527387	0.0113566	0.0347524	0.00782861
R237			A0A1D6QAN9	ATG8-interacting protein 1	54.41	3	6.5	2.33333	0.333333	1.66667	0.333333	2.66667	0.333333	2	0	1.66667	0.333333	2.33333	0.333333	3	0	2.33333	0.333333	2	0	0.0750581	0.00553969	0.041828	0.0101345	0.0656929	0.00763462	0.0741037	0.0104624	0.0390079	0.0115181	0.0374972	0.00252824	0.0762509	0.00994066	0.0627429	0.0024464	0.0428628	0.00799082
R238			B4FSJ1	V-type proton ATPase subunit C	53.74	3	10.8	1.66667	0.333333	1	0	1.66667	0.333333	1	0	1.66667	0.333333	2	0	2.66667	0.333333	1	0	2.33333	0.333333	0.0547511	0.016944	0.0474468	0.0208559	0.0899982	0.0116188	0.0357254	0.0028053	0.0462991	0.00613355	0.055896	0.0228051	0.0953614	0.0112862	0.0671891	0.00316174	0.0969606	0.020329
R239			C0PNT2	40S ribosomal protein S24	53.49	3	23.3	3.66667	0.333333	3.33333	0.666667	3.66667	0.333333	4	0	3.66667	0.333333	4	0	3.33333	0.333333	3.66667	0.333333	4.33333	0.333333	0.170323	0.0165567	0.155194	0.0247028	0.154902	0.0136699	0.185383	0.00875962	0.155016	0.0190721	0.153276	0.00837574	0.149274	0.0269756	0.181747	0.0136084	0.18395	0.0235238
R240			A0A1D6FI64	GTP-binding protein SAR1A	53.3	3	14	2.66667	0.666667	3	1	3.33333	0.333333	2.66667	0.333333	2.33333	0.333333	4	1.52753	2.66667	0.881917	3.66667	0.881917	4	0.57735	0.0635042	0.0264619	0.0658052	0.0247143	0.0819945	0.029546	0.0780394	0.0207894	0.093275	0.00492016	0.0951227	0.0166339	0.0805333	0.0322935	0.0924733	0.0325552	0.0956847	0.015461
R241			K7VAS4	Eukaryotic translation initiation factor 3 subunit M	52.49	3	10.3	2	0.57735	4	1.1547	2.33333	0.333333	1.66667	0.666667	1.66667	0.881917	2	0.57735	1.33333	0.333333	2.66667	0.333333	3	0.57735	0.00354476	0.000547154	0.0393149	0.0153498	0.0277113	0.00183622	0.0039434	0.00231992	0.0137526	0.00909426	0.0162217	0.00887817	0.00512589	0.00426092	0.02827	0.0109813	0.0280309	0.0136682
R242			C0PLD2	Proteasome subunit beta type	52.15	3	19.9	0.666667	0.333333	0.666667	0.333333	1.33333	0.333333	1	0	0.666667	0.333333	0.333333	0.333333	1.33333	0.333333	1	0.57735	0.333333	0.333333	0.00668772	0.00335215	0.00251851	0.00130122	0.00517624	0.00267843	0.0105214	0.00197703	0.00220638	0.00140304	0.00426747	0.00426747	0.0102124	0.00610909	0.0103167	0.00737296	0.00301376	0.00301376
R243	3.66558	time	B4F820	Uncharacterized protein (Triosephosphate isomerase)	52.04	3	9.8	1.33333	0.333333	1	0	1.33333	0.333333	0.666667	0.333333	1.33333	0.333333	2.33333	0.333333	1	0.57735	1.33333	0.333333	2.33333	0.333333	0.0298763	0.0120928	0.0387303	0.00299723	0.0636125	0.0120618	0.0267614	0.0136572	0.0385015	0.0101918	0.0980961	0.0075274	0.0412067	0.0227119	0.0516789	0.00120589	0.0922019	0.0103294
R244			C0P4D6	26S proteasome non-ATPase regulatory subunit 12 homolog B	51.64	3	9	1	0	1.33333	0.333333	1.33333	0.666667	0	0	1	0.57735	1	0.57735	0.333333	0.333333	1.33333	0.333333	1.33333	0.666667	0.0357722	0.01703	0.0323793	0.00471782	0.0360429	0.0218625	0	0	0.0295568	0.0229248	0.03964	0.0251018	0.028203	0.028203	0.033497	0.0102098	0.0441163	0.0253885
R245			Q5GAS3	Rpl35A	51.48	3	24.4	0.333333	0.333333	0.333333	0.333333	0.666667	0.333333	0.333333	0.333333	1.66667	0.881917	0	0	0.333333	0.333333	0.666667	0.333333	0.333333	0.333333	0.0236515	0.0236515	0.0115232	0.0115232	0.0196025	0.0113391	0.0212675	0.0212675	0.0585812	0.0310325	0	0	0.0214671	0.0214671	0.0274204	0.015167	0.0132331	0.0132331
R246			B4G029	HXXXD-type acyl-transferase family protein	51.36	3	7.5	1.33333	0.333333	1	0	1	0	2	0.57735	1.33333	0.333333	1	0.57735	2	0	1.33333	0.333333	1.66667	0.333333	0.0315334	0.00353656	0.0732715	0.000801047	0.0564012	0.00554047	0.0740542	0.0243625	0.0352258	0.00930151	0.0149625	0.00832421	0.0586677	0.0129735	0.0760015	0.01382	0.054861	0.0219354
R247			A0A1D6ECX6	60S ribosomal protein L37a-2	50.71	3	15.4	0.666667	0.333333	0	0	0.333333	0.333333	0.666667	0.333333	0.666667	0.333333	0.333333	0.333333	1	0.57735	1.66667	0.333333	0	0	0.0391248	0.0198429	0	0	0.014456	0.014456	0.0279878	0.0145089	0.0403189	0.0201663	0.0197503	0.0197503	0.0413517	0.0244431	0.0774668	0.0223467	0	0
R248			B6TD69	40S ribosomal protein S17-4	49.5	3	15.4	1	0.57735	1	0	0.666667	0.333333	1.33333	0.333333	1.66667	0.333333	0.666667	0.333333	1.33333	0.333333	1	0	1	0	0.0338693	0.0178251	0.084517	0.00227704	0.0552627	0.0283607	0.0529314	0.0089691	0.082645	0.00535999	0.0385276	0.0199268	0.0603081	0.00947362	0.0827739	0.00145252	0.0641256	0.00867877
R249			B6TCR9	Mitochondrial ATP synthase	48.98	3	12.3	1.33333	0.333333	1	0	1	0	2	0.57735	1.33333	0.333333	2	0.57735	1.33333	0.333333	1	0	1	0	0.0616672	0.00758622	0.0845676	0.00367033	0.0630337	0.0073462	0.0704422	0.0131568	0.0628254	0.0236777	0.081679	0.0106454	0.0536908	0.0134899	0.0732685	0.0029832	0.053565	0.0108683
R250			A0A1D6FKF4	Aspartic proteinase A1	48.77	3	9.2	3.66667	1.45297	2	1	3.33333	0.333333	4	0.57735	3	1	2.66667	0.881917	3	1	2.66667	0.666667	2.66667	0.881917	0.0552826	0.017599	0.0386206	0.0149291	0.0614211	0.0116005	0.028872	0.00513627	0.055553	0.0216567	0.0479909	0.0132309	0.0397056	0.0111185	0.0457394	0.00576753	0.0462123	0.0161569
R251			B6T1L4	60S ribosomal protein L17	48.54	3	15.7	3.33333	0.333333	3	0	3	0	3	0.57735	3.33333	0.333333	2.33333	0.333333	3	0	3.33333	0.333333	2.33333	0.333333	0.158844	0.0122484	0.224218	0.0110411	0.242754	0.00844673	0.142223	0.022624	0.161772	0.0323289	0.14847	0.0499052	0.155179	0.00647069	0.239329	0.00932863	0.165968	0.0493209
R252			B6U7D8	Cinnamyl alcohol dehydrogenase	48.11	3	11.4	1.66667	0.333333	0.666667	0.333333	1.66667	0.333333	2	0.57735	1	0.57735	0.666667	0.666667	1.33333	0.333333	2	0	1.33333	0.333333	0.0357011	0.00811804	0.0136364	0.00682729	0.0339093	0.00916557	0.0451928	0.0192936	0.0240696	0.0121541	0.0120385	0.0120385	0.022542	0.00790951	0.0485296	0.00510961	0.0207528	0.00753965
R253			B4FN24	Peroxiredoxin-2B	47.37	3	24	1.66667	0.333333	0	0	0.666667	0.333333	2.33333	0.333333	1	1	1	0	1	0.57735	0.333333	0.333333	0	0	0.0285862	0.00881517	0	0	0.0180841	0.00911223	0.0391123	0.0198858	0.0211253	0.0211253	0.0388012	0.00165377	0.0130158	0.0097621	0.00961638	0.00961638	0	0
R254			B6SP74	Glycine-rich RNA-binding protein 2	47.18	3	18.5	1.33333	0.333333	1.66667	0.333333	1.33333	0.333333	2.33333	0.333333	2.33333	0.333333	2.66667	0.333333	3.33333	0.333333	2.66667	0.333333	2.66667	0.333333	0.109515	0.0317939	0.106581	0.0165184	0.0675051	0.00771571	0.125204	0.0288283	0.121951	0.046551	0.156036	0.0147975	0.178413	0.0102954	0.133355	0.00394043	0.135165	0.0337503
R255	2.80351	interaction	A0A1D6PYT7	Ribosomal protein S25	47.09	3	22.3	2.33333	0.333333	1.66667	0.333333	1.66667	0.333333	3	0	2.66667	0.333333	1.66667	0.333333	2	0	2.33333	0.333333	1.33333	0.333333	0.236659	0.0199578	0.144719	0.024179	0.171796	0.02835	0.289789	0.00387802	0.188568	0.0181291	0.103367	0.0283744	0.206979	0.025556	0.162814	0.0198383	0.142058	0.0176991
R256			B6UGQ7	60S ribosomal protein L23	46.52	3	18.5	2.66667	0.333333	3	0	2.66667	0.333333	2.66667	0.333333	2.66667	0.333333	2.66667	0.333333	3	0	2.33333	0.333333	3	0	0.152124	0.0295707	0.158942	0.00712177	0.142157	0.0162133	0.132705	0.0218222	0.142253	0.0332009	0.119368	0.0256935	0.166966	0.00403478	0.112088	0.019292	0.158308	0.00463099
R257			A0A1D6L3U5	Aluminum induced protein with YGL and LRDR motifs	45.77	3	9	1	0	1	0	1	0	1.66667	0.333333	1.33333	0.333333	1.33333	0.333333	1	0	1	0	1	0	0.0184782	0.000866626	0.0172299	0.00184289	0.0168153	0.00230551	0.0370144	0.0126202	0.0173303	0.000793465	0.0246475	0.00371154	0.0163971	0.0010872	0.0181039	0.000359764	0.0173071	0.00348777
R258			K7VLV6	Putative nucleolar protein 5-1	45.72	3	10.3	2	0.57735	1.66667	0.333333	4	1.1547	2.66667	0.333333	3.33333	0.881917	1	0.57735	4.33333	0.333333	2.33333	0.333333	3	1.1547	0.0258585	0.00861732	0.0425562	0.0135014	0.0367813	0.00654887	0.0228004	0.00590061	0.0224571	0.0021238	0.00866438	0.00448622	0.0347874	0.0114591	0.0370798	0.00910633	0.0199762	0.0118225
R259			A0A1D6FSJ2	60S ribosomal protein L24	45.21	3	14	1.33333	0.333333	2	0	2	0	1.33333	0.333333	2.33333	0.333333	2	0	1.33333	0.333333	1.66667	0.333333	1.66667	0.333333	0.0676118	0.00549094	0.0367181	0.00240752	0.0573812	0.00637624	0.081374	0.00963815	0.0728062	0.00585695	0.0677508	0.0112208	0.0810228	0.015869	0.0620057	0.0111186	0.0558533	0.0179716
R260			B4FS99	ATP synthase subunit d, mitochondrial	44.66	3	15.8	1.66667	0.333333	2	0.57735	1.66667	0.666667	0.666667	0.333333	1	0	1.33333	0.333333	0.666667	0.333333	1.33333	0.333333	2	0.57735	0.0308081	0.00516295	0.0424873	0.0141294	0.0344612	0.0153589	0.00830188	0.00681311	0.0218732	0.00588145	0.0382846	0.0106512	0.0156991	0.00787609	0.0264641	0.00759022	0.0478668	0.0131531
R261			A0A1D6FNJ4	Ribosomal protein L17a	44.33	3	10.7	2.66667	0.333333	2	0	2.33333	0.333333	2.33333	0.333333	1.66667	0.333333	1.33333	0.333333	2.33333	0.333333	2.33333	0.333333	1.66667	0.333333	0.153277	0.00542019	0.21209	0.00713535	0.213136	0.0038815	0.127681	0.0187109	0.132947	0.0425764	0.139238	0.0440633	0.147254	0.00646639	0.227599	0.00101282	0.14731	0.0404692
R262			P18122	Catalase isozyme 1	42.88	3	9.1	1	0	0.333333	0.333333	0.666667	0.333333	1.66667	0.333333	0.333333	0.333333	0.666667	0.333333	1.66667	0.333333	0.666667	0.333333	1.66667	0.881917	0.0244842	0.00675977	0.00540346	0.00540346	0.0190949	0.00955249	0.0309005	0.00575977	0.00921641	0.00921641	0.0105248	0.00675749	0.0353526	0.00305015	0.0166507	0.00877285	0.0293079	0.0183044
R263			Q5UCF6	Ribosomal protein S10p/S20e	42.77	3	20.6	2	0	1.66667	0.333333	2	0.57735	1	0.57735	1.66667	0.333333	1.66667	0.333333	1.66667	0.333333	2.66667	0.333333	2	0	0.114559	0.00147271	0.113269	0.00813126	0.118115	0.0155029	0.064614	0.0338692	0.0982088	0.0328826	0.111201	0.0133254	0.10029	0.0288227	0.149483	0.0124393	0.118353	0.00277742
R264			A0A1D6KR27	Prolyl carboxypeptidase like protein	42.41	3	9	0.666667	0.333333	0.666667	0.666667	1.66667	0.666667	1	0	1	0.57735	1	1	0.333333	0.333333	0.333333	0.333333	1	0	0.00471366	0.00421909	0.0112599	0.0112599	0.0343483	0.0152347	0.0092535	0.000664464	0.00795328	0.00413895	0.0128972	0.0128972	0.00227965	0.00227965	0.004348	0.004348	0.0135423	0.00266034
R265			A0A1D6M5V2	60S ribosomal protein L36	41.57	3	14.9	2.66667	0.333333	2.66667	0.333333	1.66667	0.333333	2	0	3	0	2	0	2	0	3	0	1.66667	0.666667	0.182742	0.0447787	0.150115	0.0139228	0.091074	0.015052	0.105523	0.00340655	0.154607	0.0107699	0.115745	0.00579788	0.106642	0.0104866	0.165914	0.00692825	0.0887842	0.0342562
R266			A0A1D6I644	Glucose-6-phosphate isomerase	40.93	3	6.9	0	0	2	1.1547	2.33333	0.333333	0	0	0	0	0	0	0.333333	0.333333	1.66667	1.20185	0.666667	0.333333	0	0	0.00861721	0.00675526	0.0182843	0.00775505	0	0	0	0	0	0	0.00829634	0.00829634	0.03819	0.0346396	0.00176188	0.00112012
R267			A0A1D6F6Y9	T-complex protein 1 subunit theta	40.91	3	5.9	0.666667	0.333333	0.333333	0.333333	1	0.57735	0	0	0.333333	0.333333	0.333333	0.333333	0.666667	0.333333	1.33333	0.333333	0.333333	0.333333	0.025539	0.0152886	0.00809254	0.00809254	0.0843714	0.0502834	0	0	0.00884404	0.00884404	0.00268693	0.00268693	0.0256109	0.0156709	0.0566602	0.0253067	0.0075344	0.0075344
R268			B6TXS9	ATP synthase subunit gamma	40.91	3	10.3	1.66667	0.333333	2.66667	0.666667	1.33333	0.333333	1	0.57735	2.66667	1.20185	2.66667	0.666667	1.33333	0.333333	1.33333	0.333333	2	0.57735	0.0225066	0.00618898	0.0502221	0.0173843	0.0271661	0.00776688	0.0185544	0.0139852	0.0229696	0.00857696	0.0561799	0.00836584	0.016889	0.00772113	0.0239122	0.013133	0.0377582	0.0119518
R269			A0A1D6N6M3	Ribosomal protein	40.86	3	10.6	1	0	0.666667	0.333333	1	0.57735	1	0	1	0	1.33333	0.333333	1	0	1	0	0.333333	0.333333	0.0821918	0.00209394	0.0542292	0.02743	0.0544894	0.0281687	0.0930652	0.00419331	0.0896399	0.00491847	0.078948	0.00523847	0.0875019	0.00204253	0.0760939	0.00306501	0.0235347	0.0235347
R270			A0A1D6GK60	Proteasome subunit beta type	40.72	3	15.7	0	0	0.333333	0.333333	1	0.57735	0	0	0	0	1.33333	0.333333	0.333333	0.333333	0	0	1	0.57735	0	0	0.013078	0.013078	0.0872882	0.0442771	0	0	0	0	0.0944242	0.0399123	0.00857448	0.00857448	0	0	0.0731909	0.0375527
R271	n.d.	time, N source	Q71RX2	Isopentenyl pyrophosphate isomerase	40.27	3	18.1	1	0	1.33333	0.333333	1.33333	0.333333	0	0	1	0	0.666667	0.333333	0	0	1.33333	0.333333	1.33333	0.333333	0.0124477	0.000270738	0.0377839	0.00741917	0.0298888	0.00754196	0	0	0.018777	0.000405577	0.0176449	0.00883648	0	0	0.0348299	0.0035838	0.0294471	0.00506359
R272	n.d.	time	B6TKK2	Gibberellin receptor GID1L2	39.58	3	10.3	0.333333	0.333333	0.333333	0.333333	1	0	0.333333	0.333333	0.333333	0.333333	0.666667	0.333333	0	0	0	0	0.666667	0.333333	0.00240586	0.00240586	0.00954503	0.00954503	0.0279163	0.00365142	0.00365045	0.00365045	0.00407247	0.00407247	0.0159725	0.00822186	0	0	0	0	0.0151584	0.00759223
R273			A0A1D6FLR3	Spliceosome RNA helicase BAT1 isoform 1	39.38	3	9.8	1.33333	0.333333	1	0	1	0	1	0	1	0	0.666667	0.333333	1.33333	0.333333	1	0	1	0	0.0319262	0.00144526	0.0352638	0.00435401	0.0386315	0.00718284	0.0277267	0.00125092	0.0322453	0.00391549	0.0224716	0.0119389	0.0315515	0.00768747	0.0411774	0.00148365	0.0341113	0.00325263
R274			A0A1D6E7V9	Malate synthase	39.18	3	6.4	0	0	0	0	0	0	0	0	0.666667	0.333333	0.333333	0.333333	0	0	0	0	0.333333	0.333333	0	0	0	0	0	0	0	0	0.02384	0.0121856	0.00200202	0.00200202	0	0	0	0	0.00087947	0.00087947
R275			B6TQC0	3-N-debenzoyl-2-deoxytaxol N-benzoyltransferase	39.09	3	7.7	1	0	0.333333	0.333333	1	0	1	0	0.666667	0.333333	0.666667	0.333333	1	0	1	0.57735	1	0	0.0107577	0.000790309	0.00333267	0.00333267	0.0122924	0.000455672	0.0111402	0.000819926	0.00544261	0.00272818	0.00683396	0.00343783	0.0110097	0.00045848	0.014721	0.00913676	0.00908454	0.00185255
R276			C0P464	Uncharacterized protein	37.27	3	13.8	1.66667	0.333333	1.33333	0.333333	1.33333	0.333333	1	0.57735	0.666667	0.666667	0.666667	0.333333	1	0.57735	1	0.57735	1	0.57735	0.0424019	0.0160339	0.0684144	0.0187604	0.0497131	0.018653	0.0214861	0.0112315	0.0171207	0.0171207	0.0196204	0.0103228	0.0202114	0.0103151	0.0370166	0.0198106	0.0449784	0.0265366
R277			A0A1D6M4H0	Guanosine nucleotide diphosphate dissociation inhibitor 2	35.53	3	9.6	1	0	1	0	1	0	1.33333	0.333333	0.666667	0.333333	0.666667	0.333333	0.666667	0.333333	1	0	1	0	0.0146942	0.000209932	0.0238069	0.0032968	0.027974	0.00015362	0.021212	0.00737481	0.0103407	0.0063267	0.0197997	0.00995621	0.0093488	0.00467455	0.0262466	0.00113247	0.0257737	0.00494891
R278			B4FZQ0	60S ribosomal protein L23a-1	35.07	3	14.2	1.66667	0.333333	0.666667	0.333333	1	0	1.66667	0.333333	0.666667	0.666667	1.33333	0.333333	1.33333	0.333333	1.33333	0.333333	1.66667	0.333333	0.0562244	0.0086377	0.0159857	0.00801876	0.0279345	0.00515334	0.0722182	0.0198981	0.0165175	0.0165175	0.0461334	0.00498554	0.0507622	0.0134155	0.0373077	0.0123386	0.0453834	0.00959636
R279			B4F8V9	T-complex protein 1 subunit delta	34.36	3	12.8	0.333333	0.333333	0.333333	0.333333	0	0	0	0	1	0.57735	0.333333	0.333333	0	0	0.333333	0.333333	0	0	0.000262634	0.000262634	0.000475633	0.000475633	0	0	0	0	0.00345239	0.00214485	0.00054506	0.00054506	0	0	0.00422416	0.00422416	0	0
R280			A0A1D6MBF3	60S ribosomal protein L28-1	34.34	3	13.2	1.66667	0.666667	1	0	1	0.57735	2	0.57735	1.33333	0.333333	0.333333	0.333333	1.66667	0.881917	1.66667	0.666667	0.666667	0.333333	0.0721749	0.0328818	0.0328791	0.0111362	0.0286129	0.0159343	0.0933041	0.0290778	0.0619965	0.030127	0.0130417	0.0130417	0.0663252	0.0365956	0.0575906	0.0219417	0.0207611	0.0104587
R281			B8A0F9	Uncharacterized protein	33.38	3	16.3	0	0	0	0	0	0	0.666667	0.333333	1	0.57735	0	0	0.666667	0.666667	0	0	0.333333	0.333333	0	0	0	0	0	0	0.0210366	0.0158681	0.0483055	0.0292147	0	0	0.0242281	0.0242281	0	0	0.0128923	0.0128923
R282			A0A1D6I3K9	Glycosyl hydrolase family 81 protein	31.66	3	8.9	0.666667	0.333333	0.333333	0.333333	0	0	0.333333	0.333333	0	0	0	0	0	0	0	0	0	0	0.00272976	0.00136706	0.000902733	0.000902733	0	0	0.00239971	0.00239971	0	0	0	0	0	0	0	0	0	0
R283			B6T8X5	T-complex protein 1 subunit beta	30.78	3	13.9	0	0	0	0	0	0	0	0	0.333333	0.333333	0	0	0	0	1	1	0	0	0	0	0	0	0	0	0	0	0.00657665	0.00657665	0	0	0	0	0.0238044	0.0238044	0	0
R284			Q8S4W9	Pyruvate decarboxylase	28.05	3	5.2	0	0	0.333333	0.333333	0	0	1	1	0	0	0	0	0	0	0	0	0	0	0	0	0.00405447	0.00405447	0	0	0.0330349	0.0330349	0	0	0	0	0	0	0	0	0	0
R285	2.81041	time, N source	B6TNY0	Aquaporin TIP2.1	51.83	2	20	10	0.57735	8.66667	2.02759	9.33333	2.4037	8.33333	0.881917	3	2	7.33333	0.333333	6	1.1547	5.66667	0.333333	6.66667	1.33333	0.491909	0.0184071	0.455689	0.110445	0.576098	0.0473958	0.427277	0.0675843	0.204987	0.128772	0.407122	0.0316081	0.295833	0.0252578	0.297015	0.00975672	0.429784	0.0702001
R286			B6TQ06	Aminomethyltransferase	45.83	2	9	2	0	2.33333	0.333333	2	1	2.33333	1.33333	1.66667	0.666667	2.33333	0.881917	2	0	2.66667	0.881917	1.66667	0.333333	0.0205361	0.00870656	0.0320505	0.0106977	0.0344349	0.00821287	0.0264527	0.00657129	0.0159225	0.000282601	0.0314571	0.00778722	0.0248834	0.000484352	0.0254953	0.00762164	0.0366741	0.010436
R287			B6SRH8	Nascent polypeptide-associated complex alpha subunit-like protein	45.5	2	14	2	0	1	0	0.666667	0.333333	2	0	0.666667	0.333333	1	0.57735	1	0.57735	0.666667	0.333333	1	0	0.105903	0.00380039	0.0582571	0.00888121	0.0352726	0.0209805	0.0977647	0.00373231	0.0556748	0.0279703	0.0529954	0.0301251	0.0540243	0.0287799	0.0445102	0.0222886	0.0596164	0.00885758
R288			B4FST4	SKP1-like protein 1A	43.72	2	19.3	1.66667	0.666667	0.666667	0.333333	0.666667	0.333333	2.66667	0.333333	0.333333	0.333333	1.33333	0.333333	0.666667	0.666667	0.666667	0.333333	1	0.57735	0.012425	0.00477101	0.00171653	0.00097232	0.013485	0.00674561	0.0213779	0.00580702	0.0024106	0.0024106	0.0221775	0.00268732	0.00247959	0.00247959	0.00325435	0.00232187	0.0197717	0.0108687
R289			C0HGE1	Extensin-like protein	43.2	2	15.7	1.33333	0.333333	2.33333	0.333333	1.33333	0.333333	1.33333	0.333333	1	0	1	0	1	0	1.66667	0.333333	1.33333	0.333333	0.067181	0.0126351	0.118522	0.0268332	0.0763526	0.0204872	0.0726819	0.0122489	0.0421893	0.00306935	0.0404156	0.0154513	0.0482664	0.0035792	0.0906489	0.0107059	0.0598425	0.0216247
R290	2.21243	time, N source	B6T7A1	Voltage-gated potassium channel beta subunit	40.17	2	10	1.66667	0.333333	2	0	2	0	2	0	2	0	1.66667	0.333333	1.33333	0.333333	1.33333	0.333333	2	0	0.037295	0.00297626	0.0650282	0.00141792	0.0553526	0.0037348	0.0384496	0.000814171	0.0381047	0.00379407	0.0364236	0.00573395	0.0293922	0.00391965	0.0495956	0.0099362	0.0484503	0.00646422
R291			B6TLM5	Glutathione S-transferase GSTU6	39.8	2	12.9	4	1	4.33333	0.666667	2.33333	0.881917	5	0	3.66667	1.85592	4	0.57735	5.66667	0.333333	4	0.57735	4.66667	0.666667	0.0486338	0.010696	0.0711047	0.0109272	0.0363651	0.0115025	0.0506463	0.00831589	0.0410893	0.0212199	0.0742242	0.0176907	0.0539383	0.00526136	0.0688117	0.00800859	0.0786521	0.0203698
R292			A0A1D6GHT6	40S ribosomal protein S27	39.12	2	17.7	1.33333	0.333333	3	0	1.66667	0.333333	2.33333	0.333333	2.66667	0.333333	3	0	2.33333	0.333333	2.33333	0.333333	2.33333	0.333333	0.0673312	0.0206042	0.117988	0.00869764	0.0810833	0.00548137	0.10249	0.0166974	0.131601	0.0124025	0.140926	0.00783326	0.113764	0.0259293	0.0900952	0.0181382	0.112715	0.0163593
R293			Q6VWJ0	Caffeoyl-CoA 3-O-methyltransferase 1	38.44	2	12.4	1.66667	0.333333	1.33333	0.333333	1.66667	0.333333	1.66667	0.333333	1.66667	0.333333	2	0.57735	2	0	1.66667	0.333333	2	0	0.0595989	0.00313556	0.0888519	0.00619809	0.0872065	0.00693761	0.0487384	0.017986	0.0546717	0.0217034	0.0597958	0.0211385	0.0659834	0.00614524	0.101577	0.00162849	0.0737611	0.0140843
R294			A0A1D6IYG6	Obg-like ATPase 1	37.62	2	6.9	1	0	0.333333	0.333333	0.333333	0.333333	1.33333	0.333333	1	0.57735	0.333333	0.333333	0.333333	0.333333	1	0	0.333333	0.333333	0.00489154	0.000730764	0.00692419	0.00692419	0.00225343	0.00225343	0.00371945	0.00135715	0.0103967	0.00575743	0.00421479	0.00421479	0.000984267	0.000984267	0.0204433	0.00209703	0.00476722	0.00476722
R295			B6THJ2	Mitochondrial uncoupling protein 3	37.61	2	7.9	2	0	1.33333	0.333333	2	0	1.66667	0.333333	2	0	1.33333	0.333333	1	0.57735	2	0	1.66667	0.333333	0.0321037	0.00150677	0.0338333	0.00900537	0.046202	0.00519065	0.0316971	0.005943	0.051053	0.00548973	0.035493	0.0146958	0.0189173	0.0121727	0.0578796	0.000775854	0.0386323	0.0133633
R296			C0PGG5	Pyruvate kinase	37.57	2	5.6	0	0	0	0	0	0	0	0	0.333333	0.333333	0.666667	0.333333	0.333333	0.333333	0	0	0.333333	0.333333	0	0	0	0	0	0	0	0	0.00432541	0.00432541	0.00506084	0.00254337	0.00205155	0.00205155	0	0	0.00301376	0.00301376
R297	4.66035	time	A0A1D6FAH0	T-complex protein 1 subunit epsilon	36.4	2	7.1	1.33333	0.333333	2.33333	0.333333	0.666667	0.333333	1.33333	0.333333	1.33333	0.333333	1	0.57735	1.33333	0.333333	2.33333	0.333333	1.66667	0.666667	0.0220198	0.0055708	0.0400036	0.00471807	0.0116847	0.00612368	0.0201396	0.00570182	0.0215341	0.00374504	0.0101571	0.00605669	0.0230562	0.00704212	0.0473355	0.00341997	0.0247026	0.0139103
R298			B6TC12	USP family protein	36.25	2	17.9	0.333333	0.333333	0.333333	0.333333	0	0	0	0	0.333333	0.333333	1	0.57735	0.666667	0.333333	0.333333	0.333333	0	0	0.00577016	0.00577016	0.00962264	0.00962264	0	0	0	0	0.0109132	0.0109132	0.0241824	0.0171964	0.00970258	0.00485719	0.0108602	0.0108602	0	0
R299			P00840	ATP synthase subunit 9, mitochondrial	36.17	2	50	7.66667	0.881917	5.66667	2.4037	11.3333	1.20185	7.33333	1.20185	3	1.52753	9.66667	1.66667	4.66667	0.333333	5	2.51661	8	0.57735	0.191526	0.0110884	0.143238	0.0678449	0.345234	0.0435845	0.203434	0.0706978	0.0705465	0.0353076	0.357222	0.13028	0.159788	0.0340685	0.133121	0.0670882	0.274672	0.0693909
R300	n.d.	interaction	B6SIU4	Peroxidase	35.82	2	13.5	2.66667	0.666667	2.66667	0.666667	2.33333	0.666667	3	0.57735	0.666667	0.333333	0	0	1.33333	0.333333	1.66667	0.333333	0.666667	0.333333	0.029448	0.00354049	0.00937014	0.00141661	0.0386724	0.0112154	0.0238483	0.00889794	0.00905499	0.00482373	0	0	0.0188063	0.00187539	0.0187069	0.00576248	0.00325563	0.0029004
R301	3.55695	time	B6TP36	Prohibitin	35.1	2	7.3	1	0	1.66667	0.333333	1.33333	0.333333	0.666667	0.333333	1.33333	0.333333	1	0	1	0	2	0	1	0	0.0306257	0.00125119	0.067445	0.00731456	0.0528068	0.00835332	0.0218128	0.0109893	0.0566801	0.0165717	0.0432847	0.00439739	0.035521	0.00262967	0.0775871	0.00296688	0.0418745	0.00441003
R302			D2JSQ3	ATP synthase subunit 8	34.48	2	14.3	1.33333	0.666667	1.66667	0.333333	1.66667	0.333333	0.666667	0.333333	1.66667	0.333333	1.66667	0.333333	1	0	2	0	1.33333	0.333333	0.0585557	0.029292	0.110221	0.0188775	0.0867959	0.0223761	0.0334863	0.0169015	0.0836919	0.0231402	0.080085	0.0200738	0.0305521	0.000899145	0.111611	0.00176151	0.0550333	0.0101645
R303			B4F8D7	Peroxidase	34.4	2	8.9	1	0	1	1	2	0.57735	1.66667	0.881917	0.333333	0.333333	1	0	0.666667	0.666667	1	0.57735	1	0.57735	0.010167	0.000596156	0.00504754	0.00504754	0.00621818	0.00361619	0.0126028	0.0100674	0.000242319	0.000242319	0.0014893	0.000240907	0.00482669	0.00482669	0.00280847	0.00224456	0.00277074	0.00241812
R304			B4F822	Proteasome subunit alpha type	34.26	2	7.6	0.333333	0.333333	1.33333	0.333333	0.333333	0.333333	0	0	0.333333	0.333333	0.666667	0.333333	0	0	0.333333	0.333333	0.333333	0.333333	0.00661123	0.00661123	0.0428561	0.0132001	0.0184509	0.0184509	0	0	0.00737559	0.00737559	0.0164369	0.0104374	0	0	0.0106637	0.0106637	0.00939745	0.00939745
R305			Q9ZQY0	Pyruvate dehydrogenase E1 component subunit alpha	33.82	2	7.1	1.33333	0.333333	1.33333	0.333333	1	0	1.33333	0.333333	1.33333	0.333333	1	0	1	0	1	0	1	0	0.0483998	0.0137809	0.0550138	0.02687	0.0192327	0.00128197	0.0462259	0.0134467	0.0347082	0.00159425	0.0337413	0.00546286	0.0341025	0.00218421	0.0331424	0.00216085	0.0298159	0.00701883
R306			B4FSK9	Peroxidase	33.34	2	7.4	1	0	2	0.57735	0.666667	0.333333	1.33333	0.333333	0.666667	0.333333	0.666667	0.333333	0.666667	0.333333	1	0	1.33333	0.333333	0.0106558	0.00235706	0.0951002	0.0438056	0.012483	0.00644156	0.0345376	0.0255327	0.0103502	0.00660264	0.00828419	0.00674813	0.00845161	0.00423446	0.0178097	0.00209086	0.0141658	0.00311176
R307			B7ZZM7	Eukaryotic translation initiation factor 2 subunit alpha	33.18	2	13.5	1.66667	0.333333	1.33333	0.333333	1	0	0.666667	0.333333	1.33333	0.881917	0.666667	0.333333	1	0	1	0	1	0	0.0206425	0.00475041	0.0260041	0.00477206	0.0149749	0.000849245	0.00717737	0.00372003	0.0219123	0.0159998	0.00801109	0.0041076	0.0129786	0.00129473	0.0213458	0.00196757	0.0155215	0.00295107
R308			A0A1D6G1D6	Putative ubiquitin-conjugating enzyme family	33.16	2	11	0.666667	0.333333	1.33333	0.333333	0.666667	0.333333	1	0	0.666667	0.333333	1.33333	0.333333	0.666667	0.333333	1.66667	0.333333	1	0	0.0179592	0.00898186	0.0312731	0.00891862	0.0139669	0.00722056	0.024182	0.00184239	0.0202376	0.0101359	0.0283801	0.00961109	0.0160638	0.00908841	0.0480559	0.00956089	0.0222601	0.00224307
R309	6.66198	time	A0A1D6FKZ4	60S acidic ribosomal protein P2-5	33.09	2	7.4	0.333333	0.333333	2	0	1.33333	0.333333	1	0	1	0	0.666667	0.333333	1	0	1	0	1	0.57735	0.0247314	0.0247314	0.16476	0.00231182	0.0915918	0.0342102	0.0740848	0.002836	0.0803061	0.0149743	0.0424255	0.0212489	0.0731867	0.000663595	0.10475	0.000666868	0.0730683	0.0437324
R310			A0A1D6F4V7	26S proteasome regulatory subunit 4 homolog A	32.95	2	5.8	0	0	0.333333	0.333333	0.333333	0.333333	0.333333	0.333333	0.666667	0.333333	0.333333	0.333333	0	0	1	0.57735	0.333333	0.333333	0	0	0.0011454	0.0011454	0.000641566	0.000641566	0.00257287	0.00257287	0.00355215	0.00185369	0.00132043	0.00132043	0	0	0.00903638	0.00491861	0.00182844	0.00182844
R311			A0A1D6MHN4	26S proteasome non-ATPase regulatory subunit 8 homolog A	32.42	2	6.7	1	0	1	0	1	0	1	0	1	0	1	0	1	0	0.666667	0.333333	1.33333	0.333333	0.0125965	0.00203561	0.0202553	0.00943433	0.00290862	0.0011695	0.00931515	0.000765386	0.0167616	0.0104456	0.00227925	0.000780421	0.00757926	0.00437916	0.00340405	0.0022449	0.0144529	0.00710716
R312			C0P5U8	Glutathione S-transferase2	32.15	2	10.3	1.33333	0.333333	1	0	1	0	1	0	1.33333	0.333333	2.66667	0.333333	1	0	1	0	1	0	0.0962749	0.0267139	0.0681636	0.0015279	0.0708585	0.00505726	0.0660058	0.0058473	0.102109	0.00527024	0.127607	0.015619	0.0802841	0.00954103	0.0676425	0.00188096	0.0681614	0.00163359
R313			A0A1D6P720	Extensin-like protein	31.97	2	7.8	2	0	2	0	2	0	1.66667	0.333333	2	0	2	0	1.33333	0.333333	2	0	2	0	0.288402	0.00553398	0.417316	0.00899546	0.360558	0.0421064	0.23421	0.0503215	0.317296	0.0466817	0.287689	0.0195022	0.213237	0.0374618	0.397101	0.0137083	0.306003	0.0261115
R314			B6SPN3	40S ribosomal protein S21	31.01	2	18.8	2	0	1	0	2	0	2	0	1	0	2	0	2	0	1	0	2	0	0.0830672	0.00522044	0.0574897	0.0029052	0.0769885	0.00938047	0.0796288	0.00304301	0.0519939	0.00354179	0.0747427	0.00577703	0.0788544	0.000973724	0.0476379	0.00305963	0.0834796	0.00480427
R315			A0A1D6QQ13	T-complex protein 1 subunit gamma	30.86	2	6.2	0.666667	0.333333	0.333333	0.333333	0.333333	0.333333	1.66667	0.333333	0.666667	0.333333	0.333333	0.333333	1	0	0.666667	0.333333	0.333333	0.333333	0.0127772	0.00638912	0.0122629	0.0122629	0.0135742	0.0135742	0.0211783	0.00269395	0.0205456	0.0122106	0.0113536	0.0113536	0.0116873	0.00541951	0.0284883	0.0142749	0.0133427	0.0133427
R316			C0P699	Elongation factor Tu	30.3	2	8.3	0	0	0	0	0	0	0	0	0	0	0	0	0	0	1.33333	1.33333	0	0	0	0	0	0	0	0	0	0	0	0	0	0	0	0	0.0221741	0.0221741	0	0
R317			B6THG1	Legumin-like protein	30.12	2	6.6	0	0	0	0	0	0	0	0	0.333333	0.333333	0	0	0.333333	0.333333	0	0	0	0	0	0	0	0	0	0	0	0	0.00881067	0.00881067	0	0	0.00263854	0.00263854	0	0	0	0
R318	n.d.	interaction	B6T7H0	Glutathione S-transferase 6	28.99	2	8.8	0.666667	0.333333	1.66667	0.333333	1.66667	0.333333	0	0	0.666667	0.666667	0.333333	0.333333	1	0.57735	1	0.57735	0.666667	0.333333	0.00859071	0.00501844	0.0344469	0.00701314	0.0750043	0.0201683	0	0	0.0130825	0.0130825	0.00663829	0.00663829	0.0189319	0.0103557	0.0146613	0.011663	0.0130327	0.0101198
R319			A0A1D6ECC8	Dihydrolipoyllysine-residue succinyltransferase component of 2-oxoglutarate dehydrogenase complex	28.51	2	6.7	1	0.57735	1	0	1	0	1	0	0.666667	0.333333	1	0	1	0	0.666667	0.333333	0.333333	0.333333	0.015521	0.0078111	0.0259453	0.000508964	0.0237031	0.00198418	0.0197953	0.0015011	0.0159629	0.00826077	0.0249107	0.00232302	0.0209687	0.000900365	0.0167221	0.00837108	0.00863031	0.00863031
R320			Q6R9G1	NADH dehydrogenase subunit 7	28.5	2	5.5	0	0	0.333333	0.333333	0.333333	0.333333	0.333333	0.333333	0.333333	0.333333	0	0	0.333333	0.333333	0	0	0.333333	0.333333	0	0	0.00261864	0.00261864	0.00710775	0.00710775	0.00657956	0.00657956	0.00164239	0.00164239	0	0	0.00467527	0.00467527	0	0	0.00390541	0.00390541
R321			B4FA06	APx4-Peroxisomal Ascorbate Peroxidase	28.46	2	10	0	0	1	0	0	0	0	0	0.333333	0.333333	0.666667	0.333333	0	0	0	0	0.333333	0.333333	0	0	0.0150705	0.00636297	0	0	0	0	0.00797632	0.00797632	0.00675982	0.00394538	0	0	0	0	0.00672352	0.00672352
R322			B4F7V1	2-dehydro-3-deoxyphosphooctonate aldolase	28.28	2	7.2	1	0.57735	0.333333	0.333333	1	0	0.666667	0.333333	1	0.57735	1	0	1.33333	0.666667	0.666667	0.666667	0.666667	0.333333	0.00884223	0.00536116	0.0057921	0.0057921	0.0125357	0.00164032	0.00566979	0.00286364	0.0120711	0.00609878	0.0121779	0.00254959	0.0127658	0.00639758	0.00980681	0.00980681	0.00876388	0.00451654
R323			K7VT58	Fasciclin-like arabinogalactan protein 7	27.9	2	8.5	0.666667	0.333333	0	0	0.333333	0.333333	0.333333	0.333333	0	0	0	0	0.666667	0.333333	0	0	0	0	0.0316028	0.0189517	0	0	0.0262246	0.0262246	0.0280892	0.0280892	0	0	0	0	0.0506926	0.0253463	0	0	0	0
R324			K7VXF0	Triacylglycerol lipase-like 1	27.34	2	5.4	0.333333	0.333333	0	0	0	0	0.333333	0.333333	0	0	0.333333	0.333333	1	0	0.333333	0.333333	0	0	0.00746261	0.00746261	0	0	0	0	0.00583635	0.00583635	0	0	0.00511043	0.00511043	0.0126311	0.00270739	0.00335448	0.00335448	0	0
R325			A0A1D6E9U0	26S proteasome non-ATPase regulatory subunit 11-like protein	26.94	2	8.3	0.333333	0.333333	0.333333	0.333333	0.666667	0.333333	0.333333	0.333333	0.333333	0.333333	0.333333	0.333333	0.333333	0.333333	0	0	0	0	0.00340342	0.00340342	0.00462431	0.00462431	0.00560938	0.00529491	0.00137141	0.00137141	0.00109132	0.00109132	0.00268693	0.00268693	0.00165532	0.00165532	0	0	0	0
R326			B4F7U0	Proteasome subunit alpha type	26.7	2	9.7	0.333333	0.333333	0.333333	0.333333	1	0.57735	1	0.57735	0	0	0.333333	0.333333	1.66667	0.333333	0.666667	0.333333	0	0	0.00855749	0.00855749	0.0053958	0.0053958	0.0303736	0.0205351	0.0322159	0.0163012	0	0	0.0059007	0.0059007	0.0549274	0.0111153	0.0126243	0.00634164	0	0
R327			B4FBP0	T-complex protein 1 subunit eta	26.67	2	6.4	0	0	0.333333	0.333333	0	0	0.666667	0.333333	0.666667	0.333333	0	0	0.666667	0.333333	0.333333	0.333333	0.333333	0.333333	0	0	0.00896252	0.00896252	0	0	0.00828091	0.00677333	0.0179469	0.00960222	0	0	0.01538	0.00772292	0.0111816	0.0111816	0.00607259	0.00607259
R328			A0A1D6FLZ4	Dihydrolipoyl dehydrogenase	26.3	2	5.1	0.333333	0.333333	0	0	0	0	0.333333	0.333333	0	0	0	0	0	0	0	0	0	0	0.00338559	0.00338559	0	0	0	0	0.00410949	0.00410949	0	0	0	0	0	0	0	0	0	0
R329			B6U3T7	Aquaporin TIP2.1	26.05	2	16.5	1	0	1	0	1	0	1.33333	0.333333	1.66667	0.666667	1	0	1	0	1	0	1	0	0.0782718	0.00634803	0.10298	0.00434859	0.0918798	0.01138	0.0791201	0.00732214	0.105332	0.00364999	0.0839155	0.00660911	0.0837918	0.00190878	0.0930185	0.0047769	0.103813	0.00659412
R330			A0A1D6PZ66	Enoyl-[acyl-carrier-protein] reductase [NADH] chloroplastic	25.83	2	5.2	0.333333	0.333333	0	0	1.33333	0.333333	1	0.57735	0.333333	0.333333	1	0	1	0.57735	0	0	0.666667	0.333333	0.0280143	0.0280143	0	0	0.0245419	0.00250076	0.018677	0.00971545	0.00613047	0.00613047	0.0183524	0.00271838	0.0209987	0.0106405	0	0	0.0114317	0.00591873
R331			A0A1D6FNG1	Superoxide dismutase	25.62	2	11.5	0	0	0.333333	0.333333	0	0	0.333333	0.333333	0.333333	0.333333	0.666667	0.666667	0	0	0	0	0	0	0	0	0.00445077	0.00445077	0	0	0.0019634	0.0019634	0.000251936	0.000251936	0.00244985	0.00244985	0	0	0	0	0	0
R332			C0PBY7	Nucleoside diphosphate kinase	25.07	2	8.4	0.666667	0.333333	0.333333	0.333333	0.666667	0.333333	0	0	0	0	0.333333	0.333333	0.333333	0.333333	0.666667	0.333333	0	0	0.0183402	0.00951401	0.0126188	0.0126188	0.0178327	0.00915968	0	0	0	0	0.0111428	0.0111428	0.00920721	0.00920721	0.0129268	0.00726572	0	0
R333			Q94KS7	Beta-expansin 7	25.05	2	6.7	0	0	0	0	0	0	0.666667	0.666667	0	0	0	0	0	0	0	0	0	0	0	0	0	0	0	0	0.0155825	0.0155825	0	0	0	0	0	0	0	0	0	0
R334			B6T829	NHP2-like protein 1	24.45	2	40.9	1.66667	0.881917	0.333333	0.333333	2	1.1547	2	2	0.666667	0.666667	0	0	0.666667	0.333333	0.333333	0.333333	0.333333	0.333333	0.00604072	0.00418987	0.000336622	0.000336622	0.0204521	0.0119042	0.00259648	0.00259648	0.000581781	0.000581781	0	0	0.000342399	0.000191023	0.000308562	0.000308562	0.00361651	0.00361651
R335			B6TD54	ATP-citrate synthase	21.23	2	6.1	0.666667	0.333333	0	0	0.333333	0.333333	0.333333	0.333333	0	0	0.333333	0.333333	0.333333	0.333333	0	0	0	0	0.00211032	0.00149966	0	0	0.000887421	0.000887421	0.0014733	0.0014733	0	0	0.000169968	0.000169968	0.0016335	0.0016335	0	0	0	0
R336			B6TL20	Glutathione S-transferase GSTU6	21.01	2	10.3	0.333333	0.333333	0	0	0.333333	0.333333	0.333333	0.333333	0	0	0.333333	0.333333	0	0	0.333333	0.333333	0	0	0.00234182	0.00234182	0	0	0.00488992	0.00488992	0.00118476	0.00118476	0	0	0.00378727	0.00378727	0	0	0.000713928	0.000713928	0	0

## Sheet: Supplementary Table 2. leaf
Supplementary Table 2. Comparative profiling of the leaf proteome in maize plants.
Protein Spectrum Intensity (%): average of the % of the protein spectrum intensity respect the sum of all validated proteins in the sample (%SI).
Plants: exposed for 6h, 30h and 54h to 5 mM NO3-, 5 mM NH4+ or 2.5 mM NO3- + 2.5 mM NH4+.
Ratio %SI (max/min): ratio between the max and min values of %SI among all the experimental conditions.
Sources of variation: main sources of variation according to two-way ANOVA (p<0.05):
(time: influenced by time and/or total N availability; N source: specifically influenced by N sources; interaction: interaction of the two previous factors).
MS/MS Search Score: search score of the Spectrum Mill MS Proteomics Workbench.
In light yellow are indicated the proteins that were differentially accumulated among conditions. n.d.: not detectable, the protein was absent in at least one condition.
								# identified spectra + SE (n=3)																		Protein Spectrum Intensity (%) + SE (n=3)
								NO3- 5 mM						NH4+ 5 mM						NO3- 2.5 mM/NH4+ 2.5 mM						NO3- 5 mM						NH4+ 5 mM						NO3- 2.5 mM/NH4+ 2.5 mM
n. entry	Ratio %SI (max/min)	Sources of variation	entry ID (Swiss-Prot)	protein name	MS/MS Search Score	# unique identified peptide	amino acid coverage %	6h		30h		54h		6h		30h		54h		6h		30h		54h		6h		30h		54h		6h		30h		54h		6h		30h		54h
L1			Q84KR7	Phosphoenolpyruvate carboxylase	1162.26	64	69.4	62	1.52753	61.6667	1.33333	61	1.73205	58.6667	3.1798	59.6667	1.85592	62.6667	1.20185	64	1.52753	61	3	63.6667	3.84419	9.63701	0.637384	9.69621	0.044489	8.4064	0.303172	8.7791	0.696292	9.55491	0.261493	8.91826	0.367776	9.21176	0.0878208	9.85387	0.414044	9.848	0.422145
L2			B7ZYP6	Uncharacterized protein	734.75	39	44.3	44	2.3094	49.6667	1.33333	44.3333	0.333333	46	1.1547	47.6667	1.20185	47	1.52753	44.3333	1.33333	49	1.52753	44.3333	1.85592	6.22183	0.277844	6.11517	0.318161	5.20124	0.0361649	6.10908	0.256221	6.26583	0.397311	5.34667	0.125846	6.05257	0.188533	6.51724	0.28836	5.47066	0.250469
L3			A0A1X7YHG9	Uncharacterized protein	602.53	31	63.5	39.3333	0.881917	27.6667	1.76383	37	2.88675	38.3333	1.85592	27.6667	0.881917	37	4.04145	39.6667	4.37163	26	1.1547	36.6667	0.333333	5.93396	0.239431	5.30194	0.212947	5.01945	0.3893	5.87752	0.289717	5.13543	0.0895741	4.93492	0.279955	5.92283	0.100762	5.20524	0.360524	4.90364	0.205431
L4			A0A096TUU6	Uncharacterized protein	487.02	28	57.7	46.3333	10.8064	36	3.05505	83.3333	8.41295	48.6667	3.84419	30	2.51661	81.3333	4.25572	45.6667	10.8679	35.6667	4.63081	64	21.5716	10.0958	0.233177	9.86197	0.611859	8.72248	0.672815	9.83414	0.124881	9.74633	0.0683034	8.34138	0.783022	9.95213	0.669387	9.68868	0.231134	7.22281	0.53765
L5			A0A1R3NS96	ATP synthase subunit beta	574.34	27	71.2	41	1	43	0	43	0.57735	42.6667	0.881917	43.3333	2.18581	40.6667	1.33333	42.3333	1.85592	39.3333	0.881917	43.3333	1.85592	7.09173	0.143359	6.85573	0.0669728	8.17123	0.0883852	7.09408	0.1256	6.75988	0.169332	7.60736	0.0602133	6.98534	0.203838	6.65954	0.403239	7.73029	0.0872497
L6			B4F8P6	Malic enzyme	508.1	27	56.7	24.3333	0.881917	24	1.52753	23	1.1547	22	1.1547	24.3333	1.45297	21.3333	0.666667	19.6667	1.85592	23.6667	2.33333	19.6667	0.881917	2.20383	0.123793	2.13327	0.16698	2.2124	0.155594	2.09545	0.0636406	2.26984	0.165032	2.25066	0.133425	1.8853	0.152846	2.16019	0.320582	1.892	0.0863508
L7			C0PHP3	Chaperonin 60 subunit beta 2 chloroplastic	417.65	24	47	23	1.52753	11.3333	0.881917	22.6667	0.881917	25.6667	0.881917	13.3333	1.20185	25.6667	2.33333	27.6667	1.20185	12	1.52753	23	2.3094	0.642253	0.013092	0.449037	0.0519033	0.736861	0.0346155	0.766012	0.0546616	0.616083	0.0570522	0.844845	0.0879015	0.784382	0.0483534	0.529759	0.071749	0.806552	0.0271497
L8			B6STH5	Phosphoglycerate kinase	399.07	21	53.7	27	1	24.6667	0.881917	24	0.57735	25.3333	1.20185	25.6667	1.85592	23.6667	0.666667	27.3333	0.333333	26.3333	1.20185	22.6667	1.20185	2.30556	0.0528488	2.1026	0.00887378	2.85012	0.0453034	2.25291	0.12202	2.12514	0.156448	2.79565	0.0510436	2.3533	0.0762759	2.31823	0.129294	2.78203	0.118496
L9			A0A096RZN2	Carbonic anhydrase1	354.14	21	45.7	18.3333	1.20185	20.6667	1.45297	20.3333	0.333333	17	0.57735	19.6667	0.333333	16.3333	2.60342	16.3333	0.881917	19	1.1547	17.3333	1.20185	1.17774	0.0459163	1.70563	0.205837	1.61283	0.059922	1.13439	0.0870504	1.66464	0.14516	1.32398	0.144147	1.26894	0.0624473	1.5992	0.244152	1.57028	0.00241434
L10			B4FTI5	Fructose-bisphosphate aldolase	363.61	18	59	24	1	21	0.57735	24	1	23.6667	0.881917	22.3333	0.881917	24	1.52753	22	1.1547	21.3333	0.881917	21.3333	0.881917	3.27883	0.189853	3.80514	0.179208	3.50333	0.146153	3.43189	0.174058	3.61787	0.0393029	3.36006	0.0485075	3.35094	0.324454	3.63706	0.102663	3.16821	0.0930047
L11			B4F8L7	Glyceraldehyde-3-phosphate dehydrogenase	338.9	18	44.9	24.3333	1.20185	31.6667	1.45297	28.3333	1.45297	24.3333	1.33333	30.3333	1.45297	27.6667	0.333333	25	0.57735	30.6667	0.881917	27.6667	0.333333	3.93111	0.193875	4.76847	0.14743	5.34278	0.156064	4.03935	0.176911	4.20332	0.0412386	4.82874	0.18748	4.19925	0.230229	4.44896	0.0835964	5.17575	0.0339746
L12			A0A1D6LER3	Glyceraldehyde-3-phosphate dehydrogenase	290.7	17	45.5	12.6667	0.666667	14.3333	0.666667	12.6667	0.881917	15	0.57735	13	1	14.3333	0.881917	13.6667	0.666667	14.3333	0.666667	16	0.57735	0.745908	0.117931	0.845683	0.0381448	0.48123	0.0423645	1.03388	0.109025	0.789445	0.0889869	0.689431	0.0667826	0.886125	0.0205424	0.973959	0.155401	0.778329	0.0751716
L13			B6T416	RUBISCO activase2	300.44	16	43.6	10	1.1547	11	0.57735	11	1	10	0.57735	10.3333	1.45297	9.66667	0.333333	10.3333	0.881917	11.3333	2.4037	10.6667	0.881917	0.425065	0.0437733	0.483568	0.0159789	0.49195	0.0239867	0.446087	0.0128125	0.473576	0.0770966	0.460103	0.0135049	0.481729	0.0569275	0.53022	0.108235	0.491074	0.046509
L14			A0A1D6MUE8	Heat shock 70 kDa protein 6 chloroplastic	258.71	16	26.4	10.3333	0.881917	8.33333	0.666667	11.6667	1.20185	12.6667	1.45297	9.66667	0.333333	11	0	9.66667	2.18581	10.3333	0.881917	11.6667	0.666667	0.406514	0.0669166	0.45024	0.0172796	0.517757	0.0367965	0.559416	0.0342778	0.415068	0.0697931	0.544212	0.0197745	0.400804	0.125731	0.529133	0.0159925	0.511273	0.040348
L15	2.09565	time	A0A1X7YIM9	Uncharacterized protein (RuBisCO large subunit-binding protein subunit alpha, chloroplastic)	326.38	15	32.1	21.3333	2.848	8.33333	0.666667	12.3333	1.33333	16	2.51661	10	0.57735	12.3333	1.33333	15.6667	1.33333	8	0.57735	11.3333	1.45297	0.517322	0.0684181	0.247711	0.0131897	0.424445	0.0176878	0.519118	0.0309609	0.383571	0.0136362	0.479176	0.00792716	0.48004	0.0313624	0.292985	0.0250349	0.490235	0.0415009
L16			B6T3B2	Oxygen evolving complex 33kDa subunit	280.9	15	57.4	13	0	14	1	12.3333	0.333333	12	1	13.6667	0.881917	11.6667	0.881917	13.6667	0.666667	13.6667	0.333333	12.6667	0.333333	1.44786	0.0218654	1.51087	0.0443186	1.33912	0.0876327	1.22913	0.059043	1.30236	0.151911	1.15184	0.0929904	1.59457	0.0650287	1.39931	0.0649565	1.21791	0.0419291
L17			A0A1D6NVZ7	Transketolase 1	279.4	15	22.6	10.3333	0.333333	10.6667	0.666667	12.3333	0.333333	9.66667	0.333333	10	0.57735	10.6667	0.333333	10.6667	0.333333	11	1	10.6667	0.666667	0.560174	0.0108884	0.565846	0.035336	0.487717	0.0418427	0.555343	0.00949659	0.562892	0.0482111	0.515779	0.0376007	0.576465	0.0518168	0.603306	0.071061	0.519058	0.0792552
L18			A0A1D6JWH6	Phosphoenolpyruvate carboxykinase1	262.23	15	27.5	7	0.57735	7.33333	0.333333	5	0.57735	5.66667	0.333333	8.33333	1.20185	6.66667	0.881917	7.33333	0.881917	8	1	4.33333	0.666667	0.210943	0.0323001	0.199139	0.00950006	0.187127	0.0129597	0.177683	0.0265631	0.274477	0.0364013	0.23183	0.0191892	0.231962	0.0358978	0.271859	0.031018	0.174177	0.0312577
L19	2.72637	N source	B7ZZ42	Heat shock 70 kDa protein 3	257.58	15	30.3	4.33333	0.333333	2.33333	0.666667	3.66667	0.333333	6.33333	0.333333	4.33333	0.881917	4.33333	0.881917	5.66667	1.76383	3.33333	0.881917	5.33333	0.333333	0.175982	0.0165715	0.0783606	0.0149929	0.134734	0.00619383	0.200951	0.0123262	0.212712	0.0272751	0.191372	0.0342907	0.206949	0.0489841	0.138545	0.0146836	0.21364	0.0173027
L20			A0A1D6HNF9	Aspartate aminotransferase chloroplastic	257.46	15	41.7	9.33333	0.333333	9	0	7.33333	0.881917	10.6667	1.20185	7.66667	0.333333	6.66667	0.333333	10.3333	0.333333	9	0.57735	8	1	0.3156	0.00491565	0.256674	0.00819872	0.257847	0.00970636	0.396173	0.0433088	0.255329	0.0170255	0.229986	0.00852704	0.372873	0.0439458	0.304359	0.0281715	0.307852	0.018659
L21			P46617	Cytochrome f	246.16	15	43.4	11	0.57735	12.6667	0.666667	10	0.57735	11.3333	0.666667	12	0.57735	8.66667	0.666667	10.6667	0.881917	10.3333	0.333333	8.33333	0.881917	0.984224	0.0306364	1.08709	0.0673222	0.753192	0.0397119	0.952403	0.00496742	0.925088	0.0375084	0.611281	0.0406648	0.944178	0.0521372	0.867924	0.0694282	0.565802	0.0740209
L22	3.57227	time	C0P5Y3	5-methyltetrahydropteroyltriglutamate--homocysteine methyltransferase 1	260.8	14	23.6	10.3333	0.881917	11	2.51661	11.3333	0.881917	10.3333	0.881917	15	0.57735	14.6667	1.76383	10.6667	0.333333	13	1.52753	11	1.73205	0.236701	0.0275526	0.125582	0.0222556	0.266181	0.0453103	0.268681	0.00481963	0.266679	0.0791119	0.448613	0.0567214	0.255994	0.0194067	0.234824	0.0546445	0.395862	0.11311
L23			B6T2L2	Sedoheptulose-1,7-bisphosphatase	260.7	14	38.7	12.6667	0.881917	11	0.57735	11.3333	1.20185	11.6667	1.45297	11.6667	0.333333	13	0	12.6667	1.20185	13	1.52753	11.6667	0.666667	0.806329	0.0148177	0.762321	0.0219503	0.499863	0.0250104	0.751403	0.0493733	0.718267	0.0710417	0.779046	0.0356007	0.787138	0.0211673	0.752439	0.147348	0.684984	0.0256504
L24			C0PFW3	Malate dehydrogenase6	258.5	14	36.3	15.6667	0.666667	15.6667	0.881917	14.6667	0.666667	17	1.1547	16	1	15.6667	0.881917	16.3333	0.333333	14.3333	1.45297	15.3333	1.20185	0.789142	0.0261014	0.688726	0.0258913	0.779175	0.0136149	0.717003	0.0435029	0.685946	0.0158551	0.77545	0.0295037	0.713161	0.0227791	0.660277	0.0376212	0.788018	0.0523833
L25			A0A1D6N0R5	Protein RETICULATA-RELATED 4 chloroplastic	246.99	14	40.9	9.66667	0.333333	9.33333	0.333333	9	0	9	0	9.33333	0.333333	9.33333	0.333333	9.66667	0.333333	9	1.1547	9	0.57735	0.484742	0.0400422	0.458954	0.00983656	0.565728	0.0235605	0.480299	0.0103957	0.501883	0.0129574	0.570199	0.0480825	0.520982	0.0151502	0.458673	0.050629	0.551696	0.0246742
L26			B6U0S1	Elongation factor 2	246.59	14	22.1	8.66667	1.66667	6.66667	0.333333	5.66667	0.666667	11.6667	0.881917	10.6667	1.20185	7.33333	0.881917	10	1.52753	11	3	6.33333	0.666667	0.324561	0.042888	0.206114	0.0242615	0.248851	0.03206	0.401433	0.0199305	0.325429	0.0234097	0.323476	0.0428845	0.34572	0.0724784	0.284424	0.0590778	0.32759	0.0893365
L27			B4FL09	Adenylate kinase	243.1	14	51	12.3333	0.881917	14.6667	0.666667	10	1.52753	11.3333	0.333333	10.6667	1.20185	10	1.52753	10.6667	0.881917	12.3333	0.333333	11.3333	1.45297	0.706651	0.0444987	0.622803	0.05127	0.525984	0.0684669	0.581839	0.0579651	0.515203	0.0340277	0.445902	0.0937097	0.597907	0.0431167	0.601358	0.0292058	0.499336	0.132208
L28			A0A1D6N0R1	Ferredoxin--NADP reductase	241.68	14	27.7	10	0.57735	10	0.57735	11	1	9.33333	0.333333	8.66667	0.333333	8.66667	0.333333	10	1.1547	8.33333	0.881917	9.33333	0.881917	0.474521	0.0283067	0.482406	0.044327	0.482886	0.0191365	0.463489	0.0322728	0.386011	0.0118441	0.408685	0.0197706	0.475647	0.0294771	0.342358	0.0557623	0.413298	0.0252764
L29			B6TUD4	ATP synthase chloroplast subunit2	240.57	13	44.8	10	1	10	0.57735	13	0.57735	10.3333	0.333333	9.66667	0.881917	12	1	11	0.57735	9	0.57735	13	0.57735	0.965822	0.0233461	0.937916	0.0312943	1.30968	0.0326971	1.01498	0.00242503	0.89505	0.0783677	1.119	0.0465501	0.998361	0.0190306	0.928629	0.0302553	1.21443	0.0326894
L30			B6TPG0	Elongation factor Tu	240.24	12	35	15	0.57735	15.3333	0.881917	19	1.52753	15	0.57735	17	2.08167	16.6667	1.20185	15.6667	1.45297	16	1.52753	16	0.57735	0.682935	0.0233521	0.550449	0.0757295	0.741638	0.0579285	0.671931	0.0904271	0.694776	0.134935	0.660434	0.0289573	0.68616	0.126053	0.68337	0.0969365	0.730908	0.0264357
L31	2.48223	time	P04966	Photosystem I P700 chlorophyll a apoprotein A1	194.03	12	15.3	6	0.57735	6.33333	0.333333	10	0.57735	4.66667	0.666667	6.66667	0.333333	7.33333	0.666667	7.66667	1.20185	7	0.57735	7	1	0.169121	0.0084973	0.327965	0.0460373	0.342583	0.0212891	0.158318	0.0106364	0.392981	0.053643	0.247275	0.0281714	0.268022	0.0384569	0.349761	0.0476518	0.273476	0.0234943
L32			P05641	Photosystem II CP47 reaction center protein	216.4	11	26.7	9.66667	0.666667	11.6667	0.666667	8.66667	0.333333	8.33333	0.666667	12	1.1547	8	0.57735	9.33333	0.333333	11.6667	1.85592	9	0.57735	0.613258	0.0571511	0.800412	0.0712689	0.712728	0.02944	0.576615	0.0168993	0.876964	0.0243025	0.661268	0.00736485	0.686625	0.0528877	0.756024	0.124552	0.762092	0.00988487
L33			B4FAW3	Photosystem I reaction center subunit II	202.84	11	63.3	10.6667	0.333333	12	1.1547	10.6667	0.881917	10.3333	0.333333	11.3333	0.333333	9.33333	0.666667	10	1.52753	11	1	9.33333	0.333333	1.6942	0.0267057	1.71594	0.138943	1.31819	0.154773	1.6408	0.0860348	1.63396	0.108794	1.22415	0.0709461	1.46592	0.165843	1.63818	0.220334	1.14647	0.00934823
L34			B7ZYT6	Ribulose bisphosphate carboxylase small chain	199.85	11	73.2	19.3333	0.333333	21.3333	0.333333	19.3333	0.333333	19	0	19.3333	0.333333	20.6667	0.881917	18.3333	0.333333	21.6667	0.666667	19	0.57735	5.3938	0.0556457	6.50226	0.456059	5.14259	0.0446254	5.61246	0.167111	5.40152	0.157794	6.41221	0.984685	5.13688	0.0406474	5.60525	0.432161	5.39367	0.604602
L35			B4FQ59	Phosphoribulokinase	197.3	11	33	7.33333	0.881917	6.66667	0.666667	8	1	7.33333	0.333333	6	0.57735	6	0	6.66667	0.881917	5.66667	0.881917	8	0	0.31797	0.0262149	0.279234	0.0319348	0.263387	0.0332042	0.323047	0.0269845	0.262177	0.0232173	0.189707	0.00935769	0.322684	0.0478975	0.254013	0.0351107	0.242746	0.00939921
L36			B7ZYW4	Glutamate-1-semialdehyde 21-aminomutase 2 chloroplastic	189.55	11	40.2	5.66667	0.333333	4.66667	0.666667	6.33333	0.881917	6	0.57735	6.33333	0.333333	5	0.57735	7	0.57735	5	0	4.33333	0.333333	0.130997	0.00631869	0.106287	0.0186697	0.129134	0.00706989	0.161136	0.0063937	0.164485	0.0127358	0.104486	0.0123892	0.137461	0.0164203	0.127961	0.0039259	0.114841	0.00488087
L37			B6TJT5	14-3-3-like protein GF14-6	187.86	11	40.6	10.3333	0.881917	10	0.57735	11	0.57735	9.33333	0.333333	10	0	9	1	10.3333	0.666667	10.3333	0.881917	10.3333	0.666667	0.273847	0.0409735	0.223783	0.0204819	0.361735	0.0507093	0.260598	0.00999368	0.278951	0.0176207	0.304958	0.0407483	0.30457	0.0261647	0.28895	0.0481075	0.391722	0.0596146
L38			K7TMN0	Mg-protoporphyrin IX chelatase	183.55	11	32.6	6.33333	0.333333	4.33333	0.881917	4.66667	0.333333	5.33333	0.333333	5	1.1547	5.33333	0.881917	6.66667	1.45297	5.33333	0.333333	6.33333	0.333333	0.180885	0.00839802	0.100033	0.033246	0.11497	0.00605522	0.1781	0.021455	0.120164	0.0391183	0.14752	0.0347004	0.154892	0.0512802	0.138731	0.0302111	0.220097	0.0491872
L39			A0A096RAV0	Photosystem I reaction center subunit III chloroplastic	180.38	11	38.3	7	0.57735	7.33333	1.20185	7.66667	0.333333	6.33333	0.333333	8.33333	0.333333	6.33333	0.333333	6	0.57735	7	0.57735	6.33333	1.20185	0.863677	0.0489832	0.923094	0.0996396	0.818546	0.0747206	0.785759	0.0131867	0.974002	0.0292056	0.733961	0.0690558	0.785609	0.0419147	0.859983	0.09267	0.766354	0.0681303
L40			A0A1R3MB28	Malate dehydrogenase	177.66	11	40.9	4	0	5.33333	1.33333	5	0.57735	5.33333	0.666667	6.33333	0.881917	5	1.52753	4	2	5.33333	0.666667	5	0.57735	0.17877	0.0188398	0.197394	0.0328537	0.216532	0.0178477	0.189374	0.0237606	0.271036	0.0353145	0.195628	0.0488867	0.150944	0.0719506	0.20353	0.0373645	0.214259	0.0122771
L41			A0A1D6EC46	Double Clp-N motif-containing P-loop nucleoside triphosphate hydrolase superfamily protein	168.04	11	13.6	3	0.57735	2	0.57735	3.66667	0.881917	4.33333	1.20185	3.66667	0.881917	3.33333	0.666667	4.33333	0.881917	3.66667	0.666667	3.66667	0.666667	0.0786061	0.0219048	0.0477499	0.0137322	0.0849022	0.0185215	0.130749	0.0421072	0.0819795	0.0101335	0.0876015	0.01939	0.132121	0.0336685	0.0951343	0.0277004	0.105149	0.0204629
L42			Q41746	Chlorophyll a-b binding protein, chloroplastic	198.38	10	49.8	9.33333	0.881917	9	1	10.6667	0.333333	10	0.57735	9.66667	0.881917	10.6667	0.881917	9	0.57735	10.3333	0.333333	9.66667	0.881917	1.04353	0.120139	0.994524	0.060813	1.43798	0.179081	1.16327	0.013961	1.00191	0.0592327	1.34661	0.183577	0.9417	0.0346453	1.06195	0.0206603	1.19862	0.121665
L43			B4G259	Oxygen evolving complex2	191.75	10	48.3	9.33333	0.881917	10.3333	0.666667	8.66667	0.333333	11	0	10.3333	0.881917	9.33333	0.333333	11	0.57735	10.6667	0.333333	8.66667	1.20185	0.921008	0.0512136	1.16432	0.0263493	0.958923	0.0849553	1.14457	0.0881952	1.08117	0.0660584	0.967378	0.0711027	1.08554	0.0386308	1.08268	0.0511495	0.979168	0.0739314
L44			C0PE12	Protein plastid transcriptionally active 16 chloroplastic	182.59	10	25.6	8.66667	0.333333	7	0.57735	7.33333	0.333333	8.33333	0.333333	7.33333	0.333333	7.33333	0.333333	8	0.57735	6.33333	0.333333	6.66667	0.333333	0.217407	0.00699703	0.150583	0.00840302	0.188239	0.00590067	0.201196	0.00926697	0.166969	0.0046394	0.185206	0.00471039	0.202312	0.0188084	0.146095	0.0135279	0.185333	0.00612626
L45			B4FRR1	Soluble inorganic pyrophosphatase 6 chloroplastic	171.93	10	37.5	6	0.57735	7.33333	0.333333	5.66667	0.666667	6.33333	0.881917	4.33333	0.333333	5.66667	1.20185	8	0.57735	5.66667	0.881917	4	1	0.313922	0.0376038	0.385186	0.0289666	0.287887	0.0269722	0.331485	0.042422	0.188979	0.0215133	0.30636	0.0560844	0.403335	0.0339432	0.419889	0.200033	0.240167	0.0353974
L46			B6T440	Adenosylhomocysteinase	168.2	10	21.8	3.66667	0.333333	3	0.57735	2.66667	0.333333	6.33333	0.333333	5	1.1547	3.66667	0.666667	4	0.57735	4	1.52753	5	0.57735	0.105427	0.0127344	0.0711312	0.0133184	0.0936804	0.00243729	0.184773	0.00687626	0.120305	0.035489	0.124422	0.0291254	0.127489	0.0238294	0.110066	0.0577605	0.15597	0.025125
L47			O24561	Chlorophyll a-b binding protein, chloroplastic	161.32	10	28.8	4.66667	0.333333	6.66667	0.881917	5	0.57735	5.33333	0.333333	6.33333	0.333333	6.33333	0.333333	7	1	7	1	4.66667	0.666667	0.586332	0.139682	0.849048	0.0522262	0.57626	0.0225307	0.622809	0.082536	0.808029	0.00891369	0.596135	0.0111168	0.800296	0.0590795	0.802678	0.0466531	0.548139	0.0109897
L48			A0A1D6IAT3	UDP-glucose pyrophosphorylase2	158.25	10	23.1	4.33333	0.333333	3	0	4	0.57735	4.33333	0.666667	4.66667	0.333333	3.66667	0.333333	4.33333	0.333333	3.33333	0.333333	4	1.1547	0.116374	0.00964956	0.0812045	0.00191552	0.139884	0.0162487	0.132579	0.0182299	0.134909	0.00996767	0.131534	0.00352922	0.119605	0.00291768	0.0969408	0.0101637	0.147208	0.0373161
L49			A0A1D6PKZ8	Histone H2B	151.53	10	36.1	8	0.57735	7	0	7	1	8	1	7	0.57735	6.33333	0.333333	8.33333	0.333333	8.33333	0.881917	5	0.57735	0.621588	0.0308438	0.469732	0.00634122	0.492969	0.045525	0.619131	0.0577982	0.488506	0.037512	0.535107	0.0465298	0.623975	0.0549459	0.533096	0.047245	0.494187	0.0668511
L50			A0A097C0X0	Sucrose synthase	149.54	10	11.6	3	0	1.33333	0.333333	3	0	4	0.57735	3	1	4.33333	1.33333	4	0	3.33333	1.45297	4.33333	0.333333	0.0587586	0.00251676	0.0178141	0.00408329	0.107819	0.00454931	0.107519	0.0196727	0.0790287	0.036334	0.210687	0.0905848	0.104049	0.0103222	0.0829295	0.0548263	0.184464	0.0166533
L51			A0A1D6N672	Photosystem II subunit PsbS1	184.77	9	40.4	11.6667	0.881917	9	0.57735	10.3333	0.881917	10.3333	1.66667	11	0.57735	11.6667	0.881917	13	1.73205	10	0.57735	10	1	0.817678	0.0136438	0.689533	0.0399979	0.840272	0.0392609	0.737108	0.0195505	0.778773	0.00781086	0.831971	0.0293058	0.774222	0.0278179	0.752672	0.0224302	0.822449	0.0332587
L52			B6SUC4	Chlorophyll a-b binding protein, chloroplastic	174.97	9	50.5	10.6667	0.333333	10	0.57735	10	0	10.3333	0.333333	11	0	10.3333	0.666667	9.66667	0.881917	10	0.57735	11	0.57735	1.4439	0.00211326	1.46189	0.028976	1.82102	0.0227099	1.41073	0.0389282	1.37699	0.0378052	1.69462	0.0452627	1.32734	0.0568158	1.31476	0.0737115	1.76985	0.0400496
L53			B4F820	Uncharacterized protein	164.31	9	40.1	5.66667	0.333333	4.33333	0.666667	3.33333	0.333333	5.33333	0.881917	3.33333	0.333333	4.66667	0.666667	5	0.57735	4.66667	0.333333	3.66667	0.666667	0.292028	0.0535997	0.213979	0.0190131	0.182002	0.0121522	0.279957	0.0380793	0.195667	0.0129959	0.25546	0.0448394	0.227709	0.00739461	0.261699	0.0366191	0.214422	0.0466809
L54			B6T8X2	FtsH6-Zea mays FtsH protease	156.83	9	17.4	4.66667	0.881917	5.33333	0.881917	5.33333	0.333333	4.66667	0.881917	5	1.1547	5.66667	1.20185	5	0.57735	5.66667	0.881917	6	1.52753	0.134736	0.0140595	0.141773	0.0195613	0.189003	0.0095848	0.136612	0.0171222	0.151354	0.036422	0.210149	0.0390268	0.151141	0.0180216	0.159211	0.0231021	0.218938	0.0324517
L55			A0A096S2Q4	ATP-dependent zinc metalloprotease FTSH 5 chloroplastic	146.51	9	14.2	5.33333	0.333333	4.66667	0.333333	4.33333	0.333333	4.66667	0.333333	4.33333	0.666667	4.33333	0.666667	4.33333	0.333333	4.66667	0.333333	4	0	0.141745	0.00846941	0.129354	0.00272395	0.150919	0.00814369	0.136438	0.0183406	0.114971	0.0275537	0.15662	0.0110749	0.125974	0.0106757	0.143463	0.00197542	0.163286	0.000863773
L56			A0A1D6LAN8	Actin-7	136.16	9	21.1	4.33333	0.333333	3.33333	0.333333	4.33333	0.881917	4.66667	0.333333	5	1	5	0.57735	4.66667	0.333333	5.33333	0.333333	5.33333	0.333333	0.166949	0.0133985	0.119929	0.0147052	0.132754	0.0344626	0.193527	0.00814095	0.222193	0.050779	0.17482	0.0170746	0.180904	0.00452289	0.224628	0.0130683	0.190287	0.0100682
L57			K7TGE1	Beta-glucosidase2	123.25	9	16.5	1.66667	0.333333	1.66667	0.333333	2	0	2.33333	0.881917	2.33333	1.33333	1.66667	0.333333	3.66667	0.333333	2.66667	0.333333	1.66667	0.333333	0.0452604	0.0195972	0.0194	0.010941	0.0380978	0.0160152	0.0624955	0.0173517	0.0721946	0.0671763	0.0259789	0.0145504	0.11511	0.0274491	0.0563262	0.0187125	0.0227472	0.0127435
L58			B6T1H1	Chlorophyll a-b binding protein, chloroplastic	180.08	8	49.6	26.6667	3.52767	23	0.57735	23.3333	1.20185	26	3.05505	23.3333	1.20185	21.6667	0.333333	30	2.64575	24.3333	0.333333	23.6667	1.33333	3.7063	0.238091	3.75327	0.00814481	4.18413	0.0980645	3.27915	0.162276	3.97319	0.140409	3.90772	0.0995406	3.40923	0.327145	3.69694	0.176797	4.13381	0.186065
L59			A0A1D6LDS1	Fructokinase-2	149.08	8	33.1	4	0.57735	0.333333	0.333333	5.66667	0.881917	6.33333	0.333333	3.33333	0.666667	6.33333	0.881917	3.33333	0.881917	2.66667	1.76383	6	1.1547	0.0639247	0.00544213	0.0031024	0.0031024	0.101543	0.0240744	0.116593	0.0046801	0.0583255	0.0230004	0.124421	0.0338108	0.0695422	0.0215531	0.0508995	0.0372708	0.110421	0.0274888
L60			B6TDR5	Geranylgeranyl hydrogenase	146.84	8	20.1	4.66667	0.333333	3.66667	0.333333	5	0.57735	5	0	6	0	5.66667	0.333333	4.33333	1.20185	5.66667	0.333333	5.33333	0.333333	0.14158	0.0193396	0.0997417	0.0137379	0.12861	0.0204075	0.166719	0.0054543	0.201129	0.00919366	0.159341	0.00855885	0.136464	0.0424988	0.187773	0.0205506	0.151911	0.0135162
L61			P48187	Photosystem II CP43 reaction center protein	146.23	8	17.7	7.33333	0.333333	7	0	7.33333	0.333333	8	0	7	0	8	0	8.33333	0.666667	7	0	8.66667	0.333333	0.518275	0.023146	0.685933	0.040285	0.598588	0.000464746	0.577502	0.0248559	0.747566	0.0204649	0.59961	0.0210955	0.627394	0.0433019	0.631208	0.0432504	0.724802	0.0391813
L62			P05494	ATP synthase subunit alpha, mitochondrial	143.25	8	17.5	6.66667	0.333333	4.33333	0.333333	6.33333	0.333333	8	1.52753	6	0.57735	7.33333	0.333333	7	1	5	1.1547	5.66667	0.333333	0.616475	0.123475	0.489264	0.0955169	0.457916	0.0313973	0.639682	0.126845	0.631795	0.0233198	0.50407	0.00899935	0.740843	0.0296329	0.605504	0.022546	0.442779	0.0375435
L63			B4FM07	2-Cys peroxiredoxin BAS1 chloroplastic	140.55	8	29.6	7.33333	0.333333	7.33333	0.333333	8	0.57735	7.66667	0.333333	8	0.57735	7.66667	0.333333	7.33333	0.333333	8.66667	0.333333	7.66667	0.333333	0.54609	0.0166234	0.481421	0.0111884	0.650235	0.0472818	0.56475	0.0349694	0.521203	0.0119595	0.655344	0.00317414	0.516403	0.0352491	0.540662	0.00566736	0.664879	0.00257319
L64	6.71968	time	C3UZ63	HSP protein	136.83	8	14	3.33333	0.881917	1	0	3.66667	0.333333	3.66667	1.20185	3	0.57735	3.66667	0.881917	2.66667	1.20185	2.66667	1.20185	4	0	0.0787905	0.0221315	0.0251713	0.00102531	0.131685	0.0114357	0.0896572	0.0241931	0.0875415	0.00879612	0.141091	0.00425479	0.0635269	0.0284379	0.0790045	0.0357099	0.169143	0.0160184
L65			A0A1D6M1P7	Elongation factor 1-alpha	130.15	8	15.7	4.33333	0.333333	5.33333	0.333333	6	0.57735	5.66667	0.666667	5.33333	0.333333	5.66667	0.333333	5.66667	0.881917	4.33333	0.333333	5.66667	0.333333	0.490659	0.020105	0.505657	0.0200959	0.470294	0.0205568	0.664085	0.0583529	0.63582	0.0271822	0.51057	0.0314069	0.618745	0.0545799	0.527755	0.0423962	0.51356	0.0243694
L66			A0A1D6HSJ1	Glycolate oxidase1	123.43	8	21	4	0	3.33333	0.881917	4.33333	0.333333	3	0	2.66667	0.333333	4.66667	0.881917	3.33333	0.333333	3	0.57735	4	0.57735	0.13827	0.0381956	0.106904	0.043819	0.119627	0.00364059	0.130131	0.0200672	0.053083	0.00933287	0.128284	0.0172784	0.147361	0.0446252	0.0769732	0.0321235	0.142148	0.0464394
L67			K7TXI5	Chlorophyll a-b binding protein, chloroplastic	141.45	7	37	6.33333	0.333333	7.66667	0.333333	6.66667	0.333333	6.66667	0.666667	6.66667	0.333333	7.33333	0.333333	6	0	7.66667	0.333333	6.66667	0.666667	0.665788	0.01273	0.751376	0.00710965	0.727502	0.0251898	0.681046	0.0264664	0.688838	0.00541481	0.678804	0.0068929	0.640393	0.0211736	0.715354	0.0276663	0.664738	0.0390812
L68			A0A1D6F9C2	Oxygen-evolving enhancer protein 2-1 chloroplastic	138.11	7	36.8	6	0.57735	5.33333	0.333333	5.33333	0.666667	5	0	5.33333	0.333333	6	0.57735	5.33333	0.881917	5.33333	0.333333	5	1.1547	0.513652	0.0187631	0.390444	0.0520478	0.461198	0.083491	0.460835	0.0293162	0.347005	0.0565654	0.484725	0.0642695	0.459936	0.0778764	0.32145	0.0176765	0.410805	0.097431
L69	3.00613	time	A0A0B4J303	Eukaryotic initiation factor4a	132.03	7	21.7	5	0.57735	3.66667	0.666667	4.33333	0.333333	4.66667	0.333333	4.33333	0.666667	4.33333	0.333333	4.66667	0.666667	3.66667	0.881917	5.66667	0.881917	0.112826	0.0128506	0.068558	0.0133127	0.130067	0.000912574	0.0977388	0.0208162	0.0844577	0.0166029	0.14253	0.0136519	0.0931657	0.0119602	0.0593431	0.0183654	0.178393	0.0167189
L70	2.04364	time	A0A1D6LIK1	Peptidyl-prolyl cis-trans isomerase	130.65	7	29.8	6.66667	0.333333	4.66667	0.333333	4.66667	0.333333	6	0	4.33333	0.333333	5	1	5.66667	0.333333	4.66667	0.333333	5	0	0.223496	0.0100736	0.154885	0.00391712	0.109361	0.0113251	0.214552	0.00941837	0.15291	0.0187933	0.129911	0.0155896	0.190295	0.0218753	0.169929	0.0177084	0.120281	0.00467719
L71			B6SSN3	Chlorophyll a-b binding protein, chloroplastic	130.45	7	25.7	7	0.57735	7.33333	0.333333	6	0.57735	5	1	7	0	6.66667	1.45297	6	1	6.66667	0.881917	7.33333	0.333333	0.263335	0.0191775	0.306478	0.02545	0.268409	0.00826117	0.20036	0.0141385	0.296379	0.012008	0.24777	0.0189303	0.233432	0.0204041	0.271696	0.046046	0.265088	0.00436785
L72			A0A1R3MJR2	Tubulin alpha chain	127.3	7	21.7	2.66667	0.333333	1.66667	0.333333	2.66667	0.333333	2.66667	0.333333	3	0.57735	2.66667	0.881917	3	1	2.33333	0.333333	4.33333	0.881917	0.0497686	0.00415417	0.0286489	0.00248338	0.0814474	0.00290743	0.0663426	0.000937376	0.0635574	0.0187785	0.0861786	0.0206033	0.0711171	0.0213413	0.0494499	0.0171075	0.180988	0.0799644
L73			P48186	ATP synthase subunit b, chloroplastic	121.71	7	38.7	5.66667	0.333333	5.66667	0.333333	5.33333	0.333333	4.66667	0.333333	5	0.57735	5	0.57735	4.66667	0.666667	5.33333	0.333333	5	0	0.291386	0.0162763	0.285477	0.010534	0.273876	0.0146587	0.230258	0.0114747	0.256554	0.027958	0.256977	0.023301	0.229613	0.0301071	0.281932	0.00948498	0.229626	0.0310641
L74			K7USR3	Magnesium-protoporphyrin IX monomethyl ester [oxidative] cyclase chloroplastic	119.2	7	21.3	4	0.57735	2	0	2.66667	0.666667	3.33333	1.85592	5	0.57735	3.66667	0.333333	2.66667	0.666667	6	1	3.33333	0.881917	0.0581784	0.0104867	0.0186334	0.00107687	0.0696608	0.0243075	0.046068	0.0294422	0.0752355	0.00743316	0.104122	0.00909843	0.027829	0.00816957	0.0726216	0.0137218	0.0799676	0.0262228
L75			P48183	Photosystem II protein D1	119.06	7	20.6	4.33333	0.666667	5.33333	0.881917	5	0	3	1	4.33333	0.333333	4.66667	0.333333	3.66667	0.333333	4	0.57735	4.66667	0.666667	0.283995	0.0340367	0.361055	0.0408548	0.331653	0.0103918	0.2109	0.088994	0.353988	0.00784236	0.286757	0.0147213	0.271418	0.0115004	0.312903	0.03827	0.322014	0.0163264
L76	4.44215	time, N source	A1XCI5	Lipoxygenase	109.36	7	9.5	2	0.57735	2	0.57735	1.33333	0.333333	3	1	2	0.57735	4.33333	1.45297	2	0.57735	1	0	1.66667	0.333333	0.0460715	0.00732934	0.0456262	0.0127356	0.0560631	0.00344432	0.058024	0.0136526	0.0484517	0.0153806	0.127318	0.0284123	0.0469784	0.00759987	0.0286613	0.000953433	0.0658755	0.00875235
L77			A0A1D6M323	Ribosomal protein	105.87	7	21.1	3	0.57735	3.33333	0.666667	3.66667	0.333333	4.33333	0.881917	4.33333	0.333333	2.66667	0.666667	3	1.1547	4.33333	0.333333	3	0.57735	0.0474421	0.0109641	0.0482913	0.00194721	0.0736984	0.00799577	0.0842639	0.0136306	0.0667109	0.00563389	0.0678466	0.00707783	0.0619556	0.0193834	0.0719448	0.00089734	0.0313959	0.0201145
L78			A0A1D6HIF7	Adenine nucleotide translocator1	102.63	7	15.4	2	0.57735	1.66667	0.333333	3.33333	0.881917	3	0.57735	2.33333	0.333333	2	0.57735	3	0	2.33333	0.881917	2.66667	0.333333	0.0527688	0.0133209	0.0513581	0.00419597	0.0931703	0.0214127	0.0775485	0.0152003	0.0964459	0.0250037	0.068619	0.00832379	0.0948955	0.0156029	0.0812532	0.021214	0.0907773	0.0102772
L79			A0A1D6E4M0	Elongation factor G, chloroplastic	126.5	6	13.6	6	1	6	0	6	0.57735	5	0	4.66667	0.333333	5.33333	0.333333	4.66667	0.333333	5	0.57735	6	0.57735	0.0719607	0.0123973	0.0588018	0.00284118	0.0724532	0.0059052	0.0736891	0.0062139	0.0642706	0.0139478	0.0819121	0.0104847	0.0718072	0.0119581	0.0623966	0.0118196	0.0953371	0.00713236
L80			A0A1X7YHF7	Uncharacterized protein	122.01	6	21.8	4.33333	0.666667	5	0	5	0.57735	4.66667	0.333333	5	0	4	0.57735	5.33333	0.333333	5.33333	0.333333	4.66667	0.333333	0.367104	0.0305758	0.52542	0.0172254	0.423543	0.0301142	0.408759	0.0234068	0.547438	0.0195436	0.384769	0.0237365	0.442078	0.00766045	0.502995	0.0278558	0.447906	0.010512
L81			B6TJ90	Multifunctional fusion protein	121.14	6	32.2	5.33333	0.333333	3.66667	0.666667	4.66667	0.333333	5.33333	0.333333	4.66667	0.333333	5	0	4.66667	0.333333	5.33333	0.666667	5	0	0.360984	0.013958	0.223764	0.0454539	0.326219	0.0189512	0.381291	0.0121654	0.372443	0.0205943	0.396052	0.016042	0.351742	0.0314156	0.348104	0.078365	0.349579	0.0264679
L82			K7TXW7	Thioredoxin M-type, chloroplastic	114.54	6	37.9	6	0	6.33333	0.333333	6.66667	0.333333	6.33333	0.333333	6.33333	0.666667	7.33333	0.333333	6.33333	0.333333	6.66667	0.881917	7	0.57735	0.296364	0.0180321	0.336036	0.0112721	0.37452	0.0110945	0.35313	0.00782189	0.320627	0.027892	0.4082	0.00671433	0.32497	0.0213297	0.323145	0.0416479	0.396906	0.017897
L83			B4G0S8	Uncharacterized protein	111.32	6	22.6	4.33333	0.333333	2.33333	0.333333	4	1.1547	5.33333	0.666667	2	0.57735	3.33333	0.333333	4.66667	0.333333	3	0.57735	2.66667	0.333333	0.08286	0.0102519	0.0577837	0.00770787	0.136452	0.0331385	0.123521	0.013809	0.0798948	0.0111354	0.124861	0.0163126	0.110882	0.00857849	0.0754262	0.0189385	0.0936927	0.00566916
L84			A0A1D6HS38	Oxygen-evolving enhancer protein 2-1 chloroplastic	111.1	6	22.4	5	0	4.33333	0.881917	4.33333	0.666667	4	0	4.66667	0.333333	4.33333	0.881917	4.66667	0.333333	3.66667	0.666667	4.66667	0.881917	0.459099	0.0565815	0.378487	0.096819	0.379726	0.0827794	0.377209	0.0267948	0.372832	0.0643913	0.394347	0.0265249	0.362374	0.0504321	0.259513	0.0626797	0.375813	0.0850867
L85	2.6178	interaction	P04967	Photosystem I P700 chlorophyll a apoprotein A2	105.2	6	8.2	2.66667	0.333333	4.33333	0.333333	2.66667	0.333333	2.66667	0.333333	5.33333	0.333333	2.66667	0.333333	3	0.57735	3.66667	0.666667	3	0.57735	0.147598	0.0156981	0.299507	0.0188909	0.251587	0.00591237	0.180099	0.0155169	0.386383	0.0350582	0.223524	0.00903317	0.212229	0.0112935	0.252478	0.0529691	0.26046	0.0195812
L86			B6TDR4	Protochlorophyllide reductase B	98.41	6	15.9	2	0	2	0	2.33333	0.333333	2.33333	0.333333	2.33333	0.333333	3	0.57735	2	0.57735	2.66667	0.333333	2.33333	0.333333	0.120666	0.00132072	0.102886	0.000826766	0.102229	0.0157346	0.139015	0.00769566	0.15016	0.00749762	0.133143	0.0121492	0.109256	0.033917	0.142985	0.0116006	0.10475	0.0211828
L87			B6SST7	50S ribosomal protein L5	95.98	6	24.7	2.66667	0.333333	2.66667	0.333333	3.66667	0.333333	2.33333	0.333333	2	0	3.33333	0.881917	3.66667	0.333333	2.66667	0.333333	2.66667	0.333333	0.0504124	0.0113596	0.0675557	0.0140552	0.0908316	0.00275517	0.0637553	0.0162811	0.0564487	0.00361393	0.08498	0.0228699	0.11156	0.00944031	0.0746498	0.00701805	0.0724332	0.0133298
L88	n.d.	interaction	B6SNQ7	40S ribosomal protein S16	83.66	6	36.2	0	0	0	0	1	0	0	0	0.666667	0.666667	2	0.57735	1.66667	0.333333	0.666667	0.666667	1	0	0	0	0	0	0.031952	0.000801599	0	0	0.0129125	0.0129125	0.0716934	0.0237004	0.0424571	0.00461329	0.0097599	0.0097599	0.037617	0.00156499
L89			B4FV94	Chlorophyll a-b binding protein, chloroplastic	106.98	5	25.1	6.66667	0.333333	6.33333	0.333333	5.66667	0.333333	7.33333	0.333333	6	0.57735	5.33333	0.333333	8	0.57735	6	0	5.66667	0.333333	0.668687	0.00784152	0.684627	0.0332544	0.688955	0.00879694	0.653634	0.028113	0.667636	0.039799	0.595815	0.0870988	0.70716	0.0162845	0.64491	0.0251394	0.689528	0.0337089
L90			B6SJF9	Cortical cell-delineating protein	100.38	5	39.8	6	0	5.33333	0.333333	4.66667	0.333333	5.66667	0.333333	5.66667	0.333333	5.33333	0.333333	4.66667	0.333333	5.33333	0.333333	5	0	0.337522	0.00321746	0.259128	0.00920622	0.301979	0.0165297	0.302231	0.0317542	0.289415	0.0179834	0.329459	0.0219725	0.269752	0.0197719	0.265219	0.00524854	0.29027	0.0283096
L91			A0A1D6HKL3	ATP synthase chloroplast subunit1	97.47	5	26.2	8	0	6.66667	0.333333	7	1	6.66667	0.333333	7.33333	0.333333	6.33333	0.333333	8.33333	0.333333	6.33333	0.666667	6.66667	0.666667	0.241036	0.0107066	0.194684	0.02027	0.247917	0.0272837	0.168414	0.00814277	0.173936	0.00266685	0.203025	0.0108867	0.245253	0.0151523	0.160371	0.0217207	0.239444	0.0190773
L92			B6SUJ0	50S ribosomal protein L10	97.21	5	33.3	2.66667	0.333333	1	0	1	0.57735	2.33333	0.881917	0.666667	0.333333	1.33333	0.666667	1.66667	0.881917	1	0	1	0	0.0535446	0.00468859	0.0126	0.000450932	0.0167054	0.0141551	0.0442016	0.0194954	0.00983892	0.00496489	0.0301173	0.015059	0.0295559	0.0168249	0.0120903	0.00137989	0.0185893	0.0114024
L93			A0A1I7Q5G3	Uncharacterized protein	95.64	5	26.7	3	0.57735	4.33333	0.333333	2.66667	0.666667	2.66667	0.333333	3	0.57735	2.33333	0.333333	3	1	4	0.57735	2.66667	0.881917	0.270976	0.0432821	0.349497	0.0156388	0.357792	0.0894277	0.208032	0.0175329	0.243044	0.0211361	0.247994	0.00518512	0.233574	0.0645646	0.288081	0.0314854	0.360319	0.0861379
L94			Q6TM44	Germin-like protein	91.88	5	27.3	3.66667	0.666667	4.33333	0.333333	3	1	3.66667	0.333333	3.66667	0.333333	3.33333	0.333333	4.33333	0.333333	3.66667	0.333333	2.66667	0.333333	0.543178	0.0318218	0.612893	0.0202577	0.387265	0.00516445	0.491461	0.106088	0.500809	0.0156845	0.383694	0.00862153	0.542832	0.0607832	0.524398	0.0149775	0.388198	0.0355289
L95			B4G286	40S ribosomal protein S18	84.27	5	32.2	1.33333	0.333333	0.666667	0.333333	1.66667	0.333333	1.66667	0.333333	2	0.57735	1.33333	0.333333	1.66667	0.333333	2	1	2	0	0.0314212	0.00112614	0.0176141	0.00880835	0.0406541	0.00549016	0.0428608	0.00548336	0.0479292	0.0104519	0.0370706	0.00704356	0.0321413	0.0132132	0.0546038	0.0261672	0.0513644	0.00666032
L96			B4FU53	50S ribosomal protein L9	82.86	5	25.7	2.33333	0.333333	2.33333	0.333333	2.66667	0.333333	3.33333	0.333333	2.66667	0.333333	3.33333	0.333333	3.33333	0.333333	2.66667	0.333333	3	0	0.0620556	0.0112663	0.0579256	0.00907786	0.0684183	0.00404975	0.0930577	0.0101437	0.0636559	0.00388826	0.0737289	0.0113723	0.0917358	0.0115297	0.0723966	0.00616418	0.0734174	0.00515716
L97			B6U4G5	Beta-propeller domain of methanol dehydrogenase type	82.58	5	29.3	1.66667	0.333333	1.66667	1.20185	1.66667	0.333333	2	0.57735	1	0	1.33333	0.333333	1.66667	0.333333	2	0.57735	1.33333	0.333333	0.0396254	0.00861872	0.0282674	0.0180775	0.0497293	0.00933314	0.0384536	0.0108947	0.0247566	0.00127106	0.0409182	0.00929005	0.0355429	0.00681607	0.0423499	0.00909936	0.0356254	0.00323651
L98			B6UIC1	50S ribosomal protein L12-1	81.34	5	27.3	3.66667	0.333333	3.33333	0.333333	3.66667	0.333333	3.33333	0.333333	3.33333	0.666667	3	0	3.66667	0.333333	4	0.57735	3.66667	0.333333	0.150931	0.0138934	0.1355	0.0101134	0.194065	0.0154129	0.139535	0.00883622	0.12872	0.0195227	0.124673	0.0169178	0.163932	0.0236744	0.183691	0.0471861	0.18308	0.0131221
L99			A0A1D6PVR8	40S ribosomal protein S3-1	79.7	5	20.8	1	0.57735	0.666667	0.333333	1.33333	0.333333	2.33333	0.333333	1.33333	0.666667	1.66667	0.333333	1.66667	0.333333	0.666667	0.333333	2.33333	0.333333	0.0375706	0.0201577	0.0221165	0.0166756	0.0562739	0.0157008	0.0798696	0.00838821	0.0619045	0.0312705	0.071414	0.0114812	0.0424252	0.0118463	0.0268859	0.0188179	0.0982574	0.0120012
L100			P02355	30S ribosomal protein S4, chloroplastic	79.65	5	23.8	4	0	2.66667	0.333333	3	0	3.66667	0.333333	3.33333	0.333333	3.33333	0.333333	3	0	3	0	2.66667	0.333333	0.095772	0.0024359	0.0608688	0.0109852	0.0953854	0.000988864	0.0905089	0.00339181	0.0822827	0.00330688	0.103099	0.00955513	0.0778837	0.00577632	0.072768	0.0016815	0.0928075	0.00758342
L101			B6T1G0	Histone H3	76.47	5	32.5	4.33333	1.33333	5	1.1547	2.66667	0.333333	5	0.57735	5.66667	1.45297	3	0.57735	3.33333	0.333333	2.66667	1.20185	2.33333	0.333333	0.181007	0.04406	0.189375	0.0172877	0.128714	0.0228237	0.241433	0.0246997	0.246872	0.0410205	0.167562	0.0352007	0.13632	0.0264662	0.141891	0.051977	0.138615	0.0409291
L102			B6SIV8	Histone H3	72.71	5	42.6	4.33333	0.333333	2	0	3.33333	0.881917	3.66667	1.20185	2.66667	0.333333	3.33333	0.666667	2.66667	0.333333	1.66667	0.666667	3.33333	0.881917	0.13962	0.0170998	0.145124	0.00234178	0.113046	0.0287763	0.211707	0.0329509	0.195121	0.0304289	0.131214	0.038005	0.103591	0.0379706	0.12808	0.0448747	0.130111	0.040763
L103			P08440	Fructose-bisphosphate aldolase, cytoplasmic isozyme	71.18	5	13.8	1.66667	0.333333	0.666667	0.333333	1.66667	0.333333	2.33333	0.333333	1.66667	0.666667	2	0.57735	1.66667	0.333333	0.666667	0.666667	2.66667	0.333333	0.02866	0.00447649	0.00612426	0.0031105	0.0156564	0.0042226	0.0423595	0.00824241	0.0296612	0.013002	0.0209157	0.00706262	0.0308198	0.00505687	0.0144689	0.0144689	0.0302689	0.00305974
L104			O22453	40S ribosomal protein S4	69.76	5	15.4	1.66667	0.333333	1	0	2	0	2	0.57735	2	0	1.66667	0.666667	1.66667	0.333333	1.66667	0.333333	2	0.57735	0.022478	0.00572253	0.00994821	0.000992374	0.0412442	0.00296714	0.0209422	0.00758376	0.0290293	0.00848078	0.0403219	0.00996654	0.0268611	0.0110576	0.0253946	0.0141936	0.046661	0.00775573
L105			B4FHK4	Natterin-4	68.63	5	12.5	0	0	0	0	0.333333	0.333333	1.66667	0.881917	1.33333	0.666667	2.66667	0.666667	1.66667	0.666667	0.666667	0.666667	0.666667	0.666667	0	0	0	0	0.00378432	0.00378432	0.0430331	0.0238013	0.0604975	0.0305424	0.0579908	0.0124429	0.0386591	0.0169606	0.0192041	0.0192041	0.0138054	0.0138054
L106			B6TA31	Fruit protein PKIWI502	66.11	5	17.3	1	0	1.33333	0.333333	1	0.57735	1.66667	0.666667	1	0	2	0.57735	2	0	1.33333	0.333333	1.66667	0.333333	0.0187704	0.000151386	0.0255135	0.0075323	0.0122241	0.00637979	0.038103	0.0179566	0.0179176	0.000955352	0.0385706	0.0172001	0.0395119	0.00488553	0.0276671	0.0116186	0.0239141	0.00308632
L107			B6TGT0	60S ribosomal protein L2	65.04	5	16.8	1	0	1.33333	0.333333	0.666667	0.333333	1.66667	0.333333	1.66667	0.333333	1.33333	0.333333	2	0.57735	1.33333	0.333333	0.666667	0.666667	0.0231553	0.0001816	0.0235923	0.00469538	0.0193791	0.0102066	0.0358779	0.00566535	0.0346087	0.00418703	0.0341744	0.0135409	0.0462542	0.0159649	0.0325908	0.0119202	0.0161435	0.0161435
L108			B6SSU6	Fructose-bisphosphate aldolase, cytoplasmic isozyme 1	61.67	5	13.5	1.66667	0.666667	1.33333	0.666667	1	0	1.66667	0.666667	0	0	1	0.57735	0.666667	0.333333	0.333333	0.333333	0.666667	0.333333	0.040382	0.0206704	0.0184668	0.00930214	0.00966469	0.00258474	0.0359153	0.0154038	0	0	0.0137981	0.0106271	0.0120389	0.00603819	0.00313318	0.00313318	0.00410338	0.00208382
L109			B6TEI9	Photosystem I reaction center subunit IV A	92.19	4	50.7	3	0	4.33333	0.881917	4	0.57735	4.33333	0.333333	4	0	3.33333	0.333333	2.66667	0.333333	3	0.57735	3.66667	1.45297	0.187812	0.0355464	0.356816	0.029115	0.313979	0.0374943	0.341723	0.00677816	0.307469	0.0170373	0.253943	0.0493766	0.167359	0.0524058	0.251404	0.0412531	0.282953	0.0836955
L110	2.30621	time	B4FZU8	Malate dehydrogenase	89.29	4	17.3	4	0.57735	3.66667	0.333333	5	0.57735	4	0	3.66667	0.333333	5	0	3.33333	0.333333	3.66667	0.333333	5	0.57735	0.0744314	0.000868334	0.0649133	0.0076882	0.137605	0.0117415	0.0850582	0.0042857	0.0736864	0.00398616	0.149166	0.00967413	0.0778513	0.00250208	0.0727463	0.00973621	0.149704	0.00535413
L111	3.98484	interaction	A0A1D6LAB8	RNA helicase4	84.76	4	9.7	1.66667	0.333333	1	0	1.33333	0.333333	2.33333	0.881917	2	0.57735	1.33333	0.333333	2.66667	1.20185	1.66667	0.333333	4	0	0.0201924	0.00614248	0.0196819	0.000180809	0.0376901	0.00334665	0.0359934	0.00678303	0.0305066	0.00419076	0.0410622	0.00538759	0.0361379	0.00894933	0.0207408	0.00387356	0.0784293	0.00541804
L112			B6T892	Chlorophyll a-b binding protein, chloroplastic	83	4	27.4	4	0	4	0	4	0	4.33333	0.333333	4.33333	0.881917	4	0	3.66667	0.666667	5.33333	0.881917	4	0	0.164789	0.00397587	0.186526	0.0127706	0.22327	0.00427686	0.162604	0.00331113	0.170316	0.0147609	0.20571	0.00295313	0.150655	0.0269066	0.195992	0.0351328	0.179328	0.0306225
L113	2.33962	time	B6SP64	Oxygen evolving enhancer protein 3 containing protein	82.05	4	20.8	3	0	3	0	3.66667	0.333333	3	0	2.66667	0.333333	3.66667	0.333333	2.66667	0.333333	2.66667	0.333333	3.66667	0.333333	0.0901087	0.0042129	0.0798638	0.0076457	0.149778	0.00239307	0.0846596	0.00543849	0.0642331	0.00441268	0.150281	0.00350261	0.0669788	0.00883757	0.072526	0.017621	0.139335	0.00839947
L114			P11601	Photosystem I iron-sulfur center	76	4	55.5	4	0	3.66667	0.333333	3	0	3.33333	0.333333	4	0	3.33333	0.333333	3.66667	0.333333	3.66667	0.333333	3.33333	0.666667	0.394094	0.014526	0.299815	0.0200573	0.238051	0.0122093	0.383982	0.0195416	0.332766	0.00948282	0.256693	0.00352611	0.322492	0.033153	0.281238	0.0300254	0.225784	0.0292268
L115	8.1921	time, N source	B6T908	ATP synthase B chain	75.95	4	16.6	0.666667	0.333333	2.33333	0.333333	2.33333	0.333333	1.33333	0.333333	1.33333	0.333333	0.666667	0.333333	1	0	1.66667	0.333333	2	0.57735	0.0182409	0.00927909	0.0567535	0.0116124	0.12642	0.00742688	0.015432	0.010043	0.0247396	0.01352	0.0339529	0.0336004	0.0168179	0.00839513	0.0404252	0.0118683	0.11127	0.0375204
L116			B6U5I1	Peptidyl-prolyl cis-trans isomerase	72.13	4	15	2	0.57735	2	0	2.66667	0.333333	2	0	1.33333	0.333333	3	0	3	0.57735	1.66667	0.333333	2.66667	0.333333	0.032032	0.0063307	0.0303119	0.00639685	0.0551522	0.00468834	0.0245442	0.00731265	0.0112952	0.000975565	0.0649081	0.0188137	0.0469057	0.015302	0.0272675	0.00895023	0.108226	0.0456327
L117			A0A1D6JDP4	60S ribosomal protein L7-2	70.61	4	14.6	2	0.57735	0	0	2.33333	0.333333	1.33333	0.666667	2.33333	0.333333	2.33333	0.666667	1.66667	0.333333	2	0.57735	3	0.57735	0.056689	0.0204508	0	0	0.0462671	0.00682659	0.0261423	0.0132325	0.0723965	0.00261863	0.0582449	0.0160137	0.0455306	0.0168383	0.0655474	0.0193607	0.0712849	0.0090835
L118	2.1526	interaction	A0A1D6P3R8	40S ribosomal protein S14	69.73	4	25	2	0	2.33333	0.333333	3	0	2.33333	0.333333	3	0	2.66667	0.333333	2	0.57735	2.66667	0.333333	3.33333	0.333333	0.0984576	0.0112157	0.0828095	0.0104597	0.096525	0.00189028	0.0999064	0.0192478	0.167169	0.0042661	0.0888069	0.0195379	0.077659	0.0300041	0.126146	0.0177202	0.117134	0.00541412
L119			A0A1D6HZI0	RNA-binding protein CP31B chloroplastic	69.06	4	17.9	2	0	1.66667	0.333333	1.66667	0.333333	2	0	1	0.57735	0.666667	0.666667	2.33333	0.666667	1.66667	0.333333	1	0.57735	0.0524508	0.00126018	0.0466551	0.0104433	0.0606002	0.0137452	0.0558211	0.00163471	0.0273984	0.0150499	0.0198312	0.0198312	0.0543682	0.0161323	0.0446319	0.0094712	0.0326401	0.0175668
L120			B4FTM1	Tubulin beta chain	67.21	4	9.8	1.66667	0.333333	1	0	1	0	2	0.57735	1	0	1	0	2.33333	0.333333	1	0	0	0	0.0415954	0.00364675	0.0246119	0.00208647	0.040909	0.00240216	0.0554149	0.00810784	0.0403049	0.00609453	0.0466192	0.00600092	0.0534201	0.00633423	0.0344143	0.00687138	0	0
L121			P25709	NAD(P)H-quinone oxidoreductase subunit H, chloroplastic	66.91	4	13.9	2	0	1	0	1.33333	0.333333	1.66667	0.881917	1	0	0.666667	0.333333	3	0.57735	0.666667	0.333333	1	0	0.0535229	0.00335103	0.0442411	0.00109351	0.0328312	0.00475801	0.0370109	0.0188635	0.0471262	0.00101495	0.00708962	0.0064034	0.0612723	0.00762208	0.031485	0.0157786	0.0252403	0.00290132
L122			A0A1D6PI63	40S ribosomal protein S3a	66.85	4	14.9	2	0	2	0.57735	1.66667	0.333333	1.66667	0.333333	2	0	1.66667	0.333333	2	0	1.66667	0.333333	1.33333	0.333333	0.0628362	0.00235723	0.0681232	0.0289349	0.0492898	0.00440714	0.0589443	0.00972223	0.064024	0.00295192	0.0587934	0.00936794	0.0653473	0.00352306	0.0536121	0.0114187	0.0492128	0.00197054
L123			B6T7B2	40S ribosomal protein S9	66.12	4	20.1	1.33333	0.333333	1	0	1.66667	0.333333	2.66667	1.20185	1	0.57735	1.66667	0.333333	2.66667	0.333333	1.33333	0.333333	1.66667	0.333333	0.0574175	0.0236515	0.0311967	0.000974304	0.0611814	0.0122625	0.10643	0.0461289	0.0427583	0.0261411	0.0678353	0.0162206	0.118335	0.0242289	0.0530464	0.0194497	0.071984	0.0116287
L124			A0A1D6GJ73	Phosphoglucomutase2	65.64	4	9.6	4.66667	0.666667	0	0	5.66667	0.881917	6.66667	1.20185	2.33333	0.666667	7	0.57735	4	1	2	1.1547	3.66667	1.66667	0.0499954	0.00505828	0	0	0.0704297	0.0126401	0.0692598	0.0142333	0.0237278	0.0102198	0.087832	0.0102212	0.0438258	0.0111893	0.0269792	0.0151684	0.0525893	0.0249906
L125			B6T4U3	Ribulose-phosphate 3-epimerase	65	4	15.6	2.33333	0.333333	2.33333	0.333333	1.33333	0.881917	1.66667	0.881917	2.66667	0.333333	1.33333	0.666667	2.66667	0.333333	2.33333	0.333333	1.33333	0.333333	0.054099	0.0112015	0.0501997	0.0177738	0.0183901	0.0173602	0.0394895	0.0202194	0.0659808	0.0138188	0.0335162	0.0180342	0.0589184	0.00493043	0.0701708	0.00735548	0.0297385	0.00189865
L126	2.40407	time	A0A1D6GM13	Uncharacterized protein (60S ribosomal protein L10)	64.76	4	5.9	1.66667	0.333333	1.33333	0.333333	2.33333	0.333333	2	0	1.33333	0.333333	2	0	1.66667	0.333333	1.33333	0.333333	2.66667	0.666667	0.05237	0.00680969	0.0359206	0.00688398	0.0684986	0.00225539	0.0629788	0.00273372	0.0495145	0.0112358	0.0738274	0.00174477	0.0536124	0.00882816	0.0445121	0.0134594	0.0863558	0.00912427
L127	4.6974	time	C0PEC4	30S ribosomal protein S5 chloroplastic	64.73	4	11.5	2	0.57735	1.33333	0.333333	2.33333	0.666667	1	0	0.666667	0.333333	2.33333	0.333333	1.33333	0.333333	2	1	2	0	0.0451855	0.0130665	0.0247906	0.0089475	0.0711985	0.0143984	0.0253044	0.000426896	0.0158559	0.00792844	0.0744815	0.010135	0.0307109	0.0102932	0.0343645	0.0176511	0.0533019	0.00580112
L128			B6T2Y1	Peroxiredoxin-5	63.47	4	23.6	0.666667	0.333333	1	0	1.33333	0.333333	1	0.57735	0	0	1.66667	0.881917	1	0	0.666667	0.333333	2	0.57735	0.0329518	0.016479	0.0478004	0.00252367	0.030021	0.0143478	0.0430709	0.0221453	0	0	0.0490401	0.024633	0.0519579	0.00274409	0.0358183	0.0180788	0.0647247	0.0124272
L129			B6TPK4	Delta-aminolevulinic acid dehydratase	62.8	4	10.3	1.33333	0.333333	1	0.57735	1.33333	0.333333	1.33333	0.333333	1.33333	0.666667	1	0.57735	2	0.57735	1.33333	0.333333	1.66667	0.881917	0.0217659	0.00515588	0.0129291	0.00915882	0.0105899	0.00322517	0.0299447	0.0078302	0.0262684	0.0132574	0.0139535	0.00819627	0.037263	0.00834533	0.0243487	0.0117003	0.0161383	0.00862327
L130	4.8754	time, N source	B4FK49	Nucleoside diphosphate kinase	61.97	4	26.8	1	0	1.33333	0.333333	2	0.57735	2.33333	0.333333	2	0	2.66667	0.333333	2	0	1	0.57735	2.66667	0.333333	0.0224933	0.000831611	0.0334717	0.014417	0.0742039	0.0175372	0.0948833	0.0234348	0.0776319	0.00621717	0.0987452	0.0169751	0.0698425	0.00121167	0.0337337	0.0233333	0.109664	0.0107937
L131			B6TSK5	Fructose-1,6-bisphosphatase	61.24	4	13.8	0.666667	0.333333	0.666667	0.333333	1	0.57735	1.66667	0.666667	0.333333	0.333333	1	0.57735	1.33333	0.333333	1	0.57735	1	0.57735	0.0121284	0.00613921	0.0113635	0.00662017	0.0159511	0.00846981	0.0424845	0.0220561	0.00784674	0.00784674	0.0175211	0.0108815	0.0268208	0.00751528	0.0240744	0.0142512	0.0119542	0.00807924
L132	3.85497	time	B6U534	Photosystem I reaction center subunit V	60.87	4	17.9	3	0	3.33333	0.333333	1.66667	0.333333	2.66667	0.333333	3.33333	0.333333	1.66667	0.333333	2.66667	0.333333	3	0.57735	2	0	0.18217	0.0175727	0.188808	0.00518189	0.0495434	0.0145546	0.160753	0.0209919	0.190988	0.0128486	0.0522331	0.0162027	0.154655	0.0151158	0.169559	0.0263188	0.0901285	0.0114644
L133			B4FCG9	60S ribosomal protein L11-1	60.55	4	20.8	0	0	0	0	0.666667	0.333333	0.666667	0.333333	0.666667	0.333333	1	0.57735	0.333333	0.333333	1	0.57735	1.66667	0.666667	0	0	0	0	0.0135715	0.0073561	0.0169516	0.00879097	0.0106385	0.00649621	0.0232661	0.0143893	0.00940676	0.00940676	0.0248616	0.01604	0.0393622	0.0153871
L134			B4FWG2	Photosynthetic NDH subunit of subcomplex B 2 chloroplastic	59.98	4	13.2	1	0	1.33333	0.333333	1.33333	0.666667	1	0	1.33333	0.333333	1	0.57735	1	0	1	0	0.666667	0.666667	0.0505931	0.00203968	0.0398763	0.00784238	0.0309443	0.0165493	0.0477529	0.00450866	0.0502528	0.00613321	0.0179433	0.017039	0.0481741	0.0013223	0.0413675	0.00252279	0.0192052	0.0192052
L135			A0A1D6QRH8	Citrate synthase	59.47	4	12.6	2	0	2	0	2	0	1.66667	0.333333	2	0	2	0	1.33333	0.666667	1.66667	0.333333	2	0.57735	0.0107182	0.000524078	0.0100796	0.000394913	0.0202646	0.00323153	0.0142673	0.0034232	0.0144586	0.00468803	0.031602	0.00452592	0.0182731	0.0107151	0.00902989	0.00284804	0.0244782	0.00476183
L136			A0A1D6KNA6	Chlorophyll a-b binding protein, chloroplastic	59.07	4	65.5	1.66667	0.333333	2	0	2	0.57735	1.66667	0.333333	1.66667	0.333333	2	0	2	0.57735	1.66667	0.333333	2.66667	0.881917	0.0658339	0.00236064	0.0706412	0.00518814	0.0422979	0.0111443	0.0621492	0.00853114	0.0617678	0.00334001	0.0373568	0.00389454	0.0682068	0.010486	0.0667076	0.00931733	0.0481915	0.0114992
L137	n.d.	time	B4FR40	30S ribosomal protein S9 chloroplastic	58.97	4	15.1	1.33333	0.333333	0.333333	0.333333	0.333333	0.333333	1.66667	0.333333	2.33333	0.881917	0	0	1.66667	0.333333	0.666667	0.333333	0.666667	0.333333	0.0245228	0.00926801	0.0070048	0.0070048	0.00391109	0.00391109	0.0355321	0.00763864	0.045988	0.0143901	0	0	0.0319883	0.00683186	0.0140173	0.00744819	0.00708893	0.00362002
L138			B6U1J2	50S ribosomal protein L11	56.9	4	17.5	1	0	1.33333	0.333333	1	0	1.66667	0.333333	1.33333	0.333333	0.666667	0.333333	1.66667	0.666667	1.33333	0.333333	1	0	0.0347953	0.000595678	0.0350228	0.00287206	0.0253038	0.00272983	0.0573662	0.00910946	0.0384396	0.00989695	0.0184223	0.00942547	0.0559814	0.0210726	0.0363755	0.0103801	0.0288281	0.00223008
L139			A0A1D6JQM8	40S ribosomal protein SA	54.91	4	12.2	0	0	0.666667	0.333333	0.333333	0.333333	0.333333	0.333333	0.333333	0.333333	0.333333	0.333333	0	0	0.666667	0.333333	0.333333	0.333333	0	0	0.00359189	0.00179605	0.00132055	0.00132055	0.0394685	0.0394685	0.0120407	0.0120407	0.0252398	0.0252398	0	0	0.012228	0.00796131	0.00140607	0.00140607
L140			B4FAC2	Photosystem I N subunit1	67.6	3	33.1	2	0	2.33333	0.333333	1.66667	0.333333	1.66667	0.333333	1.66667	0.666667	1.66667	0.333333	3	0	2	0	1.33333	0.333333	0.151203	0.0679644	0.276133	0.0237397	0.164471	0.0545228	0.137126	0.0709671	0.136025	0.0778984	0.168836	0.0534893	0.289419	0.003486	0.190683	0.0499175	0.150382	0.0413629
L141			B4FKR5	Uncharacterized protein	63.24	3	21.7	3	0	3	0	2.33333	0.333333	2.66667	0.333333	2.66667	0.333333	3	0	2.66667	0.333333	3	0	3	0	0.102253	0.00125882	0.0887875	0.00169048	0.073325	0.0118531	0.102977	0.0152958	0.0988019	0.0150176	0.100028	0.0046103	0.0977592	0.0180963	0.106708	0.0103766	0.105038	0.00484195
L142			A0A1R3M158	Benzoxazinone synthesis9	62.8	3	8.6	2	0	3.33333	0.666667	2.66667	0.333333	2.33333	0.333333	3.33333	0.881917	2.33333	0.333333	2.33333	0.333333	2.33333	0.333333	2.33333	0.333333	0.0243167	0.00198375	0.0336505	0.00703545	0.0509396	0.00590626	0.0322483	0.0053204	0.0349846	0.00930843	0.0486808	0.00193837	0.0296164	0.00623137	0.0252415	0.00443504	0.0524738	0.00965151
L143	2.56748	time	B6T7W8	Cortical cell-delineating protein	62.26	3	24.3	3	0	1.66667	0.333333	3	0	2.33333	0.333333	2.66667	0.333333	2.66667	0.333333	3	0	2	0	3	0	0.108047	0.00436704	0.0537758	0.0122714	0.138068	0.004156	0.0826203	0.0174574	0.0817308	0.0106761	0.121117	0.0223029	0.0932757	0.00198337	0.0632991	0.00232252	0.136851	0.00929783
L144			B4FSD8	Cytochrome b6-f complex iron-sulfur subunit	60.45	3	18.5	2	0	2.33333	0.333333	2.33333	0.333333	2.33333	0.333333	2	0	2.66667	0.333333	2	0	2	0	3	0	0.203235	0.00139461	0.225473	0.00874617	0.217414	0.0256554	0.211216	0.00544175	0.186793	0.007057	0.209994	0.0127742	0.191794	0.000587727	0.197303	0.0140079	0.241032	0.010462
L145	2.27487	time, N source	B6UGL6	40S ribosomal protein S5	59.68	3	18	2	0	2	0	2	0	2	0	2	0	2	0	2	0	2.33333	0.333333	2	0	0.098868	0.00242914	0.0845213	0.00358156	0.158821	0.00468686	0.103587	0.00168	0.103395	0.00470283	0.174145	0.0121191	0.10186	0.00516009	0.101261	0.0123293	0.192275	0.00575018
L146			P69388	Cytochrome b559 subunit alpha	58.94	3	37.3	3	0	3	0	2.33333	0.333333	2.66667	0.333333	3	0	2.33333	0.333333	3	0	3	0	2.66667	0.333333	0.179214	0.00885362	0.196761	0.00979799	0.204892	0.022265	0.154861	0.0119741	0.191615	0.00927979	0.20718	0.000842491	0.174006	0.011506	0.189932	0.021378	0.210726	0.0172252
L147			P08529	50S ribosomal protein L14, chloroplastic	58.75	3	23.5	1.66667	0.333333	1.66667	0.333333	2	0	2	0	2.33333	0.333333	2.33333	0.333333	3	0	1.33333	0.881917	2	0.57735	0.0348484	0.00617776	0.0544181	0.0177904	0.0462404	0.0144119	0.0413913	0.00124747	0.0698496	0.0160343	0.0484114	0.0144309	0.0894867	0.00182515	0.0358124	0.0251045	0.0634487	0.0165416
L148			B4FS10	Putative uncharacterized protein	58.66	3	39.3	2	0	2	0	3	0	2	0	2.33333	0.333333	2.66667	0.333333	1.66667	0.333333	1.66667	0.333333	2.66667	0.333333	0.0380232	0.000492207	0.0279097	0.000368077	0.0371184	0.00383589	0.0359064	0.00377602	0.0206989	0.00145234	0.0310385	0.000556357	0.0246859	0.0090835	0.0181566	0.00290308	0.0317862	0.00834337
L149	3.00333	time	B6SY01	Ferredoxin--nitrite reductase	57.13	3	7	1.66667	0.333333	1.66667	0.333333	2.66667	0.333333	2	0.57735	1.33333	0.333333	2	0	2	0.57735	1.33333	0.333333	2.33333	0.333333	0.0207007	0.00811862	0.0273097	0.00778086	0.0543686	0.00108793	0.0202098	0.00849115	0.0181028	0.00815245	0.0311274	0.00160953	0.0276789	0.00804564	0.0185933	0.00770837	0.051497	0.00441625
L150			A0A1D6LZA7	60S ribosomal protein L18-3	56.94	3	16	1.33333	0.333333	0.666667	0.333333	1.33333	0.333333	1	0	0.666667	0.333333	1.33333	0.333333	1.66667	0.333333	1	0.57735	1.33333	0.333333	0.0599628	0.0058801	0.0233864	0.0168313	0.0544977	0.0077526	0.0464232	0.0150931	0.0431554	0.0219035	0.0622494	0.0059708	0.0718665	0.011233	0.0520643	0.0270393	0.0697031	0.0119289
L151			B4FRC9	Aldolase-type TIM barrel family protein	55.65	3	9.5	0	0	0	0	0	0	0	0	0	0	0	0	0.333333	0.333333	0.333333	0.333333	0.333333	0.333333	0	0	0	0	0	0	0	0	0	0	0	0	0.00509635	0.00509635	0.00403813	0.00403813	0.000584505	0.000584505
L152			P19124	NAD(P)H-quinone oxidoreductase subunit J, chloroplastic	55.64	3	18.8	1	0	1	0	1.33333	0.333333	1	0	1	0	1	0	1.33333	0.333333	1	0	0.666667	0.333333	0.0111308	0.0011525	0.00651814	0.00127995	0.0111441	0.00446822	0.00896471	0.000934852	0.00650528	0.000734736	0.00910829	0.00167335	0.010901	0.0014613	0.00673252	0.000609993	0.00862597	0.00436134
L153			A0A1D6G0W4	Polynucleotidyl transferase ribonuclease H-like superfamily protein	55.55	3	7.5	2.66667	0.666667	2.33333	0.333333	2.66667	0.333333	2.33333	0.333333	2.66667	0.333333	2.66667	0.333333	2.66667	0.333333	2.66667	0.333333	2.66667	0.333333	0.0598922	0.0108604	0.0533998	0.0106833	0.0912278	0.00525214	0.0636229	0.0147864	0.0496882	0.0080948	0.0764377	0.0132651	0.0684834	0.0136127	0.0680689	0.0122419	0.0784893	0.00883162
L154	3.58479	interaction	B6TCN7	Threonine endopeptidase	54.79	3	22.2	1.33333	0.333333	2	0	2	0	1.33333	0.333333	2	0.57735	3	0	2	0	1.33333	0.333333	2.66667	0.333333	0.0297374	0.0114399	0.0502022	0.00707078	0.0647256	0.00272706	0.0285967	0.0103138	0.0471295	0.0104447	0.0974961	0.00473025	0.0513588	0.00208695	0.0271971	0.0072562	0.0870558	0.0098246
L155	3.09406	time	B6T168	ATP synthase epsilon chain	54.51	3	24.8	2	0	2.66667	0.333333	2	0	2	0.57735	3.33333	0.333333	2.33333	0.333333	3	0.57735	2	0.57735	3	0.57735	0.0331428	0.00352725	0.0430834	0.00621672	0.0710556	0.00136456	0.024805	0.0115562	0.0478461	0.00685077	0.0726746	0.00842708	0.0499357	0.0107667	0.0384802	0.00593658	0.0767482	0.00783963
L156			A0A1D6GY43	Translationally controlled tumor1	53.86	3	23.3	2	0	0.666667	0.333333	2	0	2	0	0.666667	0.333333	1.33333	0.333333	1.66667	0.333333	1	0	2	0	0.0610112	0.00185202	0.0269524	0.0134852	0.0618382	0.00218203	0.0667811	0.00227272	0.029704	0.0149485	0.0479704	0.00919389	0.056283	0.00593997	0.0451437	0.00387986	0.0650758	0.0010478
L157			A0A1D6P9Z8	50S ribosomal protein L6 chloroplastic	53.49	3	10.7	2	0	2.33333	0.333333	2	0.57735	2.33333	0.333333	1.66667	0.333333	2	0.57735	1.66667	0.333333	2	0.57735	2	0.57735	0.0518226	0.00349055	0.0485945	0.00730078	0.052939	0.0192796	0.0602367	0.00398106	0.0355013	0.00632687	0.0576769	0.0131798	0.0525564	0.00477013	0.0509803	0.0133545	0.0632854	0.0195393
L158			A0A1D6N522	Lipoxygenase	53.08	3	5.3	0	0	0	0	0	0	0	0	0	0	3.66667	2.02759	0	0	0	0	0	0	0	0	0	0	0	0	0	0	0	0	0.0385267	0.0244189	0	0	0	0	0	0
L159			A0A1D6I6H5	Heat shock protein 90-5 chloroplastic	53.05	3	5.3	0.666667	0.666667	0	0	1.33333	0.333333	1.66667	0.333333	0	0	1.66667	0.333333	2	0.57735	0.333333	0.333333	1.33333	0.333333	0.000850435	0.000850435	0	0	0.0283975	0.0134466	0.0191259	0.0110264	0	0	0.0392449	0.0025866	0.0394806	0.00538089	0.0120618	0.0120618	0.0400147	0.000441642
L160			A0A1D6IKI2	RNA binding protein 1	52.09	3	17.6	1.33333	0.333333	2	0	1.66667	0.666667	2	0.57735	2	0	1.33333	0.666667	2.33333	0.666667	2	0.57735	1	0	0.0329385	0.0110996	0.0399055	0.00296079	0.0195579	0.00642224	0.0453877	0.00919697	0.0476684	0.00311187	0.0127061	0.00647885	0.0533645	0.0125545	0.0380429	0.0134657	0.0164469	0.00149016
L161			B4FWR7	60S ribosomal protein L13	51.88	3	12	1.33333	0.333333	2	0.57735	2	0	1.66667	0.333333	2	0.57735	2.33333	0.333333	1.66667	0.333333	2.66667	0.333333	1.66667	0.333333	0.0488375	0.0231862	0.0576652	0.0186821	0.0626214	0.00153037	0.052883	0.0175631	0.0586027	0.0192887	0.0739371	0.00236696	0.0541789	0.0202156	0.100369	0.0119327	0.0590784	0.0171307
L162	6.68029	time	B8A3D1	Uncharacterized protein (Pyruvate phosphate dikinase regulatory protein, chloroplastic)	51.45	3	7.9	1	0	1	0	1.33333	0.333333	1.33333	0.333333	1	0	2.33333	0.333333	1.33333	0.333333	1.33333	0.333333	1.33333	0.333333	0.0102306	0.000118241	0.0129561	0.000162603	0.0323051	0.0106881	0.0088667	0.00139214	0.0112807	0.00130803	0.0592321	0.00132213	0.00928958	0.0010906	0.0159536	0.0041747	0.0333015	0.0122004
L163			B6SIL7	Eukaryotic translation initiation factor 5A	51.42	3	18.7	2.66667	0.333333	2.66667	0.333333	2.33333	0.333333	3	0	3	0	2	0	2.33333	0.333333	2.66667	0.333333	2.33333	0.333333	0.103371	0.0118641	0.0968713	0.01098	0.0910097	0.00910027	0.123535	0.0025688	0.117652	0.00910506	0.0875293	0.00896703	0.0933413	0.0159439	0.113293	0.0237017	0.0942283	0.0098817
L164			B8A2B4	Uncharacterized protein	51	3	9.2	1.66667	0.666667	1	0	1.66667	0.333333	1.66667	0.333333	1.66667	0.333333	2	0	1.66667	0.333333	1.33333	0.333333	1.66667	0.666667	0.0240665	0.00991387	0.0172485	0.00378848	0.039795	0.00755042	0.0275671	0.00651622	0.0297089	0.00725469	0.0510748	0.00370529	0.0329698	0.0108559	0.0235397	0.00718422	0.0424198	0.0140943
L165			A0A1D6IF49	Protein THYLAKOID FORMATION 1 chloroplastic	50.78	3	9.2	1	0	1	0	0.333333	0.333333	1	0	1.33333	0.333333	0.666667	0.333333	0.666667	0.333333	1	0	1.33333	0.333333	0.0148877	0.000242853	0.0131248	0.000634975	0.0085345	0.0085345	0.013783	0.00053001	0.0297977	0.013991	0.00987885	0.00494037	0.00910544	0.00455372	0.0137477	0.000292266	0.0269552	0.00721528
L166			C0P9Q2	Protein THYLAKOID FORMATION 1 chloroplastic	50.44	3	9.8	1	0	1	0	0	0	1	0	1.33333	0.333333	0.666667	0.333333	0.666667	0.333333	1	0	1	0	0.0148877	0.000242853	0.0131248	0.000634975	0	0	0.013783	0.00053001	0.0297977	0.013991	0.00987885	0.00494037	0.00910544	0.00455372	0.0137477	0.000292266	0.0159661	0.00182828
L167			B4FS55	Peroxiredoxin Q chloroplastic	49.92	3	15.5	1	0	0.666667	0.333333	1	0	1	0	1	0	1	0	1	0	1	0.57735	1.66667	0.333333	0.0230202	0.00138567	0.0148629	0.00746164	0.0279648	0.00178503	0.0238217	0.00150039	0.0208669	0.000485105	0.0280961	0.000471985	0.0228301	0.000324452	0.0426856	0.0293386	0.0325865	0.00129909
L168			B4FQK0	Monodehydroascorbate reductase 5 mitochondrial	49.38	3	8.8	0.666667	0.333333	0	0	0.333333	0.333333	1	0	0.333333	0.333333	0.333333	0.333333	0.666667	0.333333	0.333333	0.333333	0.666667	0.666667	0.0121233	0.0071642	0	0	0.00577067	0.00577067	0.025061	0.00117355	0.00347547	0.00347547	0.00687853	0.00687853	0.0164752	0.00826993	0.00837879	0.00837879	0.00832224	0.00832224
L169			O24573	60S acidic ribosomal protein P0	49.02	3	10.9	1.33333	0.333333	1	0	1.33333	0.333333	1	0	1	0	1.33333	0.333333	1	0	1	0	1.33333	0.333333	0.0369753	0.00343197	0.0259194	0.000333438	0.0430482	0.00572744	0.0352936	0.00118604	0.0328988	0.00229968	0.0479522	0.0050947	0.0346899	0.00196799	0.03055	0.00338966	0.0577546	0.0178928
L170			A0A1D6PBN3	30S ribosomal protein S1	48.22	3	8.3	2.33333	0.333333	2	0	2	0	2	0	2	0	2	0	2.66667	0.333333	2	0	2	0	0.0625762	0.00860069	0.0467499	0.00195698	0.0845915	0.00161392	0.0563538	0.00202538	0.0500732	0.00120186	0.0818605	0.00414253	0.0722825	0.00871733	0.0507148	0.00161299	0.0840073	0.00252139
L171	2.23039	time	B6UF84	50S ribosomal protein L3	48.13	3	15.3	2	0	1.33333	0.333333	2	0	2	0	1.33333	0.333333	1.66667	0.333333	2	0.57735	1.66667	0.333333	2.33333	0.333333	0.0491963	0.000973162	0.030029	0.00651396	0.0594995	0.00385664	0.0494797	0.00313745	0.0344839	0.0088394	0.0472625	0.00776676	0.0498891	0.0119037	0.0398914	0.00846875	0.0669765	0.00685653
L172			B4FM69	40S ribosomal protein S15a-1	46.75	3	15	1.66667	0.333333	2	0	1.33333	0.333333	1.66667	0.333333	1.66667	0.333333	2	0	2	0	1.66667	0.333333	2	0	0.0484049	0.00896718	0.0501622	0.00283341	0.0428445	0.0104359	0.0563869	0.0116298	0.051673	0.00884323	0.0578658	0.00378144	0.0647459	0.00314395	0.0451288	0.0113894	0.0578516	0.0039373
L173			B6T3E9	Histone H2A	46.42	3	24.5	1.66667	0.333333	1.66667	0.333333	1.33333	0.333333	1.66667	0.666667	1.33333	0.333333	2	0.57735	1	0	1.66667	0.333333	4.66667	3.1798	0.152684	0.018602	0.154231	0.012427	0.100448	0.0143523	0.151838	0.026779	0.140902	0.0188085	0.126397	0.0189896	0.13334	0.0139568	0.158505	0.0243656	0.130245	0.0202056
L174			A0A1D6FKV6	Ketol-acid reductoisomerase	44.56	3	5.1	2.33333	0.333333	2.33333	0.333333	2.66667	0.333333	3	0	2.66667	0.333333	2.66667	0.333333	2.33333	0.666667	2.66667	0.333333	2	0	0.0448349	0.0106865	0.0445813	0.0122501	0.0608567	0.00730437	0.0752037	0.00203198	0.0634344	0.0122334	0.0630864	0.0107426	0.0513773	0.0193029	0.0614271	0.0109354	0.0543925	0.00288021
L175			B6T2V3	Photosystem II 11 kD protein	44.56	3	17.6	1	0.57735	0.666667	0.333333	0.333333	0.333333	0.333333	0.333333	1	0	1	0.57735	0	0	0.666667	0.333333	0	0	0.0320123	0.0206625	0.0172281	0.00876544	0.00542794	0.00542794	0.0323363	0.0323363	0.0286432	0.0015519	0.0400572	0.0215777	0	0	0.0178481	0.00992654	0	0
L176			A0A1D6P248	Vacuolar proton pump2	44.41	3	8.6	1.33333	0.333333	0.333333	0.333333	0	0	0.666667	0.333333	1	0	0.666667	0.666667	1	0.57735	0.666667	0.333333	0.333333	0.333333	0.0151931	0.00277692	0.00616727	0.00616727	0	0	0.00744103	0.00382831	0.0125414	0.00555569	0.00443039	0.00443039	0.0123201	0.0080218	0.00977675	0.00564188	0.00617905	0.00617905
L177	3.91516	time	B6TE43	Glutamine synthetase	43.86	3	7.9	1.33333	0.666667	1.33333	0.333333	1	0	2.33333	0.666667	1	0.57735	0.666667	0.333333	3	0	1.66667	0.333333	0.666667	0.333333	0.0323834	0.0167674	0.0384146	0.00379796	0.0257133	0.000412572	0.051749	0.00841917	0.0173603	0.0140523	0.0164508	0.00822761	0.0625671	0.00181558	0.0427345	0.00643011	0.0159807	0.00799213
L178			B6SIQ7	40S ribosomal protein S20	42.56	3	25.3	0	0	0	0	0.333333	0.333333	0.666667	0.333333	0	0	1.33333	0.666667	0.333333	0.333333	0.333333	0.333333	1	0	0	0	0	0	0.00924983	0.00924983	0.0199731	0.0100816	0	0	0.0310985	0.0173799	0.0122867	0.0122867	0.0136796	0.0136796	0.0318067	0.00256044
L179			B6T2A5	40S ribosomal protein S11	42.47	3	15	1.33333	0.666667	1	0	1.66667	0.333333	2	0	1.33333	0.333333	2	0	1.66667	0.333333	2	0.57735	1.66667	0.333333	0.024019	0.0120167	0.017882	0.00108334	0.0197003	0.0032817	0.0389376	0.000280578	0.0285289	0.00753087	0.025928	0.000924129	0.0330916	0.00681256	0.0395539	0.0140809	0.0222903	0.00340215
L180	4.52097	time	K7UGI3	Putative thioredoxin superfamily protein	41.69	3	14.4	2	0	1	0	1.66667	0.333333	2	0	1.33333	0.333333	2	0	1.66667	0.333333	1	0	2.33333	0.333333	0.0424718	0.00208059	0.0199235	0.000598745	0.0590299	0.0164903	0.0506656	0.00177297	0.025892	0.0062347	0.0750621	0.00398356	0.0351291	0.00826827	0.0182563	0.0014815	0.0825363	0.0019306
L181			A0A1D6H1H5	Porphobilinogen deaminase chloroplastic	41.48	3	7.1	0.666667	0.333333	0	0	0.666667	0.666667	0.333333	0.333333	0.333333	0.333333	0	0	0.333333	0.333333	0	0	0.666667	0.333333	0.02372	0.0119147	0	0	0.0075053	0.0075053	0.0121004	0.0121004	0.0112663	0.0112663	0	0	0.000558617	0.000558617	0	0	0.00309033	0.00198419
L182			A0A1D6F3N9	Elongation factor Ts, mitochondrial	40.43	3	5.1	1.33333	0.333333	1	0	1	0	1.66667	0.333333	1	0	1	0	2.33333	0.881917	1.33333	0.333333	1	0	0.0184003	0.00163414	0.0167172	0.000147273	0.0202516	0.000258924	0.0473145	0.0140801	0.0180938	0.00147647	0.0169816	0.00289414	0.048462	0.0137892	0.0307241	0.0128348	0.0186002	0.00311478
L183			Q768R2	Plastidic general dicarboxylate transporter	39.72	3	11	0	0	0	0	2.33333	0.333333	0.333333	0.333333	0.333333	0.333333	1.66667	1.20185	0	0	0	0	2.66667	1.76383	0	0	0	0	0.0114643	0.00289492	0.0068184	0.0068184	0.0102022	0.0102022	0.0167219	0.0147741	0	0	0	0	0.0153915	0.0111582
L184			B6T0D9	50S ribosomal protein L18	39.51	3	16.9	0.666667	0.333333	0	0	0.666667	0.333333	0.333333	0.333333	0.333333	0.333333	0.666667	0.333333	1	0.57735	0	0	0.333333	0.333333	0.0130257	0.00659831	0	0	0.00319132	0.00175108	0.00666277	0.00666277	0.0127821	0.0127821	0.00434341	0.00234112	0.0198158	0.011212	0	0	0.00260244	0.00260244
L185			A0A096RRR4	60S ribosomal protein L3-1	38.45	3	6.5	0	0	0	0	1	0	0	0	0	0	1.33333	0.333333	1	0.57735	0.666667	0.333333	1.33333	0.333333	0	0	0	0	0.00985169	0.00197132	0	0	0	0	0.0214833	0.0113948	0.013854	0.00892705	0.0261234	0.0133308	0.0246937	0.0093673
L186			A0A1D6IB46	60S ribosomal protein L14-1	35.13	3	12.2	0.333333	0.333333	0	0	1	0	1	0	0.666667	0.333333	1.33333	0.333333	0.666667	0.666667	0	0	1	0	0.00557859	0.00557859	0	0	0.0231199	0.000723018	0.0168158	0.00247976	0.011059	0.00554967	0.0294978	0.0059852	0.0173663	0.0173663	0	0	0.0280297	0.00199737
L187			B6TNR8	40S ribosomal protein S2	33.49	3	10.3	0	0	0	0	0	0	0	0	0	0	0.666667	0.333333	0.333333	0.333333	0.333333	0.333333	0	0	0	0	0	0	0	0	0	0	0	0	0.00846625	0.00433283	0.0019103	0.0019103	0.00866816	0.00866816	0	0
L188			C0PCQ6	40S ribosomal protein S2-1	31.12	3	10.5	0	0	0	0	0	0	0	0	0	0	0.666667	0.333333	0	0	0.333333	0.333333	0.333333	0.333333	0	0	0	0	0	0	0	0	0	0	0.00846625	0.00433283	0	0	0.00866816	0.00866816	0.000747331	0.000747331
L189	2.84367	interaction	B6T2W9	Thylakoid lumenal 19 kDa protein	46.84	2	15.5	7	0.57735	3.33333	0.666667	4.66667	1.20185	4	1	4.66667	1.66667	4.33333	0.881917	7	1.1547	3.66667	0.881917	3.33333	1.20185	0.136261	0.0187914	0.0694372	0.0164583	0.0904146	0.00687368	0.0479172	0.0139057	0.0718528	0.013763	0.0960334	0.00226475	0.0884373	0.0070566	0.0617397	0.0195309	0.0826737	0.011907
L190			A0A1D6F936	40S ribosomal protein S8	46.05	2	11.8	1.66667	0.333333	0	0	1.33333	0.333333	2	0	1	0.57735	1.66667	0.333333	1.33333	0.333333	0.666667	0.666667	1.66667	0.333333	0.041571	0.0111556	0	0	0.0597565	0.0113105	0.0729721	0.00846621	0.0340452	0.022038	0.0750342	0.0151979	0.0443267	0.0150843	0.0345937	0.0345937	0.0772061	0.0144508
L191	13.1491	time	B8A0W7	Uncharacterized protein (Enolase 1)	45.46	2	6.7	1	0.57735	0.333333	0.333333	1.66667	0.333333	1	0.57735	0.666667	0.333333	2	0	0.666667	0.333333	0.666667	0.333333	1.66667	0.333333	0.0123303	0.00717512	0.0039839	0.0039839	0.03979	0.0103787	0.0157748	0.00870707	0.00942429	0.00471258	0.0485889	0.00553092	0.0100611	0.00503898	0.0102249	0.00535763	0.0523845	0.0107704
L192	4.7694	time	A0A1D6N8I0	2,3-bisphosphoglycerate-independent phosphoglycerate mutase 1	45.02	2	5.3	3	0.57735	1.33333	0.666667	2.66667	0.333333	2	0.57735	2.66667	1.20185	4.33333	0.881917	3	0.57735	2.33333	0.881917	3.66667	0.333333	0.0242569	0.00721954	0.0120251	0.00619756	0.0416143	0.00591943	0.0166239	0.00309451	0.0164174	0.00650567	0.0469828	0.00581364	0.0264552	0.0101911	0.021491	0.00638053	0.0573523	0.0181951
L193	2.31049	time	B6TQ06	Aminomethyltransferase	44.85	2	9	1.66667	0.333333	2.66667	0.881917	1.33333	0.333333	2	0.57735	2.33333	0.881917	1	0	1.33333	0.333333	1.66667	0.333333	1	0	0.0203907	0.00330914	0.0137744	0.00108944	0.0257234	0.00563213	0.0137527	0.00112992	0.0111333	0.00210119	0.0215655	0.000962291	0.0149997	0.00281411	0.016674	0.00167752	0.0208278	0.000169972
L194	2.8496	time	A0A1D6KDZ0	Shikimate kinase family protein	42.21	2	12.4	2	0	2	0.57735	2	0	1.66667	0.333333	2	0	2	0	2	0	1.33333	0.333333	1.66667	0.333333	0.0242377	0.000963487	0.0212089	0.00614739	0.0437626	0.000788554	0.0181551	0.00543958	0.0200089	0.00053628	0.0433989	0.00337135	0.0225376	0.000978473	0.0153575	0.0033603	0.0377404	0.0088413
L195	3.28039	time	B6SK79	60S ribosomal protein L4	40.56	2	7.6	1.33333	0.333333	1	0	1.66667	0.333333	1	0	1.33333	0.333333	1.66667	0.333333	1	0	2	0	1.66667	0.333333	0.0428052	0.00828069	0.0249611	0.00135324	0.0695649	0.0141303	0.0369467	0.00103231	0.0515233	0.0208194	0.0718174	0.0092178	0.0359794	0.00275886	0.0793779	0.00822248	0.0818822	0.0113997
L196	2.99474	time, N source	B4FLT7	Photosystem I H subunit1	40.32	2	15.4	1.66667	0.333333	2	0	1.33333	0.333333	1	0	2	0	1	0	1	0	1.66667	0.333333	1	0	0.219951	0.0391579	0.277715	0.0111835	0.125659	0.0267423	0.157898	0.00369745	0.261829	0.00468177	0.0927343	0.00813791	0.15382	0.00471541	0.209315	0.0420575	0.0928443	0.00168445
L197			A0A1D6N4X3	60S ribosomal protein L5-1 homolog a	39.66	2	11.9	1	0	2	0	1	0	1.33333	0.333333	1.66667	0.333333	1.33333	0.333333	1.33333	0.333333	2	0	1.33333	0.333333	0.0273995	0.000371546	0.0298917	0.00150134	0.0430485	0.000901731	0.0422298	0.0129514	0.0369299	0.00317655	0.0539354	0.0101308	0.0394325	0.0114287	0.0341958	0.00815529	0.0533254	0.00448749
L198			A0A1D6E0N6	Thylakoid lumenal 29 kDa protein chloroplastic	38.01	2	8.3	1.33333	0.333333	2	0.57735	1.66667	0.333333	1	0	2	0.57735	1.66667	0.333333	1.66667	0.333333	2.33333	0.333333	1.66667	0.333333	0.0417627	0.00968431	0.04408	0.00862239	0.0632636	0.0154581	0.0270211	0.00373487	0.0535047	0.0214562	0.0657217	0.0131662	0.0509516	0.0113991	0.0555306	0.0168909	0.0684349	0.0151504
L199			A0A1D6H6Y0	Putative elongation factor 1-gamma 2	37.6	2	5.8	1.33333	0.333333	0.666667	0.666667	1.33333	0.333333	1.33333	0.333333	0.666667	0.333333	1.66667	0.333333	1	0	0.666667	0.333333	0.333333	0.333333	0.0448683	0.0196562	0.0120045	0.0120045	0.0175851	0.00849516	0.0432524	0.00252944	0.0217054	0.0123195	0.0321817	0.00215801	0.037424	0.0022205	0.0248627	0.012704	0.0141951	0.0141951
L200			Q6VWF7	O-methyltransferase	36.78	2	6	0.333333	0.333333	0.666667	0.333333	1.66667	0.333333	2	0	1.33333	0.333333	1.33333	0.333333	2	0	1.33333	0.333333	1.33333	0.666667	0.00579572	0.00579572	0.0110059	0.00550335	0.0451766	0.00529291	0.0358595	0.000591982	0.026104	0.00594304	0.0418891	0.0086198	0.0380986	0.00131043	0.0252508	0.00545097	0.039374	0.01975
L201	10.267	interaction	B6SU36	Thylakoid lumenal 16.5 kDa protein	36.57	2	12.6	0.333333	0.333333	0.666667	0.333333	1.33333	0.333333	1	0	0.333333	0.333333	0.666667	0.333333	0.666667	0.333333	1.33333	0.333333	0.666667	0.333333	0.0031098	0.0031098	0.00836028	0.00420069	0.0308521	0.00744427	0.0167832	0.000650674	0.00300497	0.00300497	0.0131862	0.00741669	0.00977676	0.00488839	0.0121808	0.00194802	0.0148605	0.00743057
L202			P12339	30S ribosomal protein S7, chloroplastic	36.23	2	12.1	0	0	0	0	0.333333	0.333333	0.333333	0.333333	0	0	0	0	1	0	0	0	0.666667	0.333333	0	0	0	0	0.00397057	0.00397057	0.00409091	0.00409091	0	0	0	0	0.0130873	0.0012684	0	0	0.0118509	0.0059758
L203			B6TVD6	3-isopropylmalate dehydrogenase	36	2	7.3	0.666667	0.666667	0	0	1	0.57735	0.333333	0.333333	0.666667	0.333333	1.33333	0.333333	0.666667	0.333333	0	0	2	0	0.00860171	0.00860171	0	0	0.00633828	0.00425287	0.00403508	0.00403508	0.00423229	0.00276286	0.00756856	0.00272829	0.00959882	0.0048729	0	0	0.013102	0.00214011
L204	n.d.	time	B4FZZ2	Peptidyl-prolyl cis-trans isomerase	35.99	2	11	1.33333	0.333333	0	0	0.666667	0.333333	2	0	0	0	0.666667	0.333333	1.66667	0.333333	0.333333	0.333333	1	0	0.0413307	0.00685481	0	0	0.00544794	0.00282571	0.0667226	0.00334696	0	0	0.00794382	0.0043773	0.0471122	0.00724587	0.008997	0.008997	0.00870198	0.00302628
L205	n.d.	time	A0A1X7YHC0	Uncharacterized protein (30S ribosomal protein S2, chloroplastic)	35.39	2	10.1	1	0	0.333333	0.333333	0	0	0.666667	0.333333	0.666667	0.333333	0	0	1.33333	0.333333	1.33333	0.333333	0	0	0.0175866	0.00100359	0.00453795	0.00453795	0	0	0.0102338	0.00520571	0.00941014	0.00474638	0	0	0.0225512	0.00617274	0.0212537	0.00758961	0	0
L206			C0P9S6	Thioredoxin Y1 chloroplastic	34.9	2	19.7	0	0	0	0	3	1.52753	0	0	0	0	3.33333	0.333333	0	0	0	0	2.33333	1.20185	0	0	0	0	0.0268841	0.015713	0	0	0	0	0.0288443	0.00213313	0	0	0	0	0.0160994	0.00818816
L207			B6T6Q3	Cortical cell-delineating protein	34.89	2	14.9	2	0	1.33333	0.333333	1	0	1.66667	0.333333	1.66667	0.333333	1.33333	0.333333	1.33333	0.333333	1.66667	0.333333	1.33333	0.333333	0.0489514	0.000440841	0.0205009	0.00714662	0.0247814	0.000528802	0.0374434	0.0115846	0.035353	0.00798095	0.0345428	0.00857161	0.0253539	0.00985371	0.0334205	0.00944247	0.036294	0.00849221
L208	10.5095	time	C4J9Y2	Aluminum-induced protein homolog1	34.87	2	11.7	2.33333	0.333333	2	0	1.66667	0.333333	0.666667	0.333333	1.66667	1.20185	1	0	2	0.57735	1.66667	0.666667	1.66667	0.666667	0.00423768	0.00152624	0.00183944	0.000714873	0.0152032	0.00327885	0.00144662	0.00076697	0.00286371	0.00245032	0.00764236	0.00128099	0.00474652	0.0039371	0.00310653	0.00227877	0.00769201	0.00214423
L209			B4FZ14	Protein CHLORORESPIRATORY REDUCTION 6 chloroplastic	34.78	2	15	0	0	0	0	0.666667	0.333333	0	0	0	0	0.333333	0.333333	0	0	0	0	0	0	0	0	0	0	0.00644739	0.00410057	0	0	0	0	0.00486767	0.00486767	0	0	0	0	0	0
L210			P55005	Beta-amylase	34.61	2	6.1	0.666667	0.333333	0.666667	0.333333	0.666667	0.333333	1.33333	0.666667	1.33333	0.333333	1	0	1	0	0.666667	0.333333	1	0	0.00448368	0.00228783	0.00409402	0.00207485	0.0106715	0.00579924	0.0110886	0.00564935	0.00808481	0.00152015	0.0182819	0.00193358	0.00992576	0.00157121	0.00393652	0.00202905	0.0190406	0.00104443
L211	3.26839	time	P08530	30S ribosomal protein S8, chloroplastic	34.53	2	16.9	1	0	1	0	1.66667	0.333333	1	0	1	0	1.66667	0.333333	1	0	1	0	2	0	0.0171409	0.000441556	0.0142161	0.000819525	0.0362896	0.00655979	0.0198134	0.000998007	0.0180019	0.00100403	0.0362097	0.0072769	0.02215	0.000644991	0.0164362	0.0036546	0.0464639	0.00491865
L212	n.d.	time	B6TKB3	Triose phosphate/phosphate translocator, non-green plastid,chloroplast	34.19	2	12.1	0.333333	0.333333	0	0	2.33333	0.333333	0	0	0	0	3.33333	0.333333	0	0	0	0	2.66667	1.20185	6.94945e-05	6.94945e-05	0	0	0.0158416	0.00216609	0	0	0	0	0.0302924	0.00651296	0	0	0	0	0.0209191	0.00916465
L213			B6SY96	Non-specific lipid-transfer protein	33.97	2	18.6	1.33333	0.333333	1.33333	0.333333	0.333333	0.333333	0.666667	0.333333	1	0	0.666667	0.333333	1	0.57735	0.666667	0.333333	0.333333	0.333333	0.0305543	0.00751504	0.0223409	0.00797013	0.00190027	0.00190027	0.0187003	0.00936819	0.0157381	0.000769642	0.00433255	0.00229694	0.0272629	0.0155448	0.00951178	0.00476065	0.0066104	0.0066104
L214			B6SP74	Glycine-rich RNA-binding protein 2	33.83	2	15.3	0.666667	0.333333	1	0	1	0	1	0	1.33333	0.333333	1	0	0.666667	0.333333	1.33333	0.333333	1	0	0.0174118	0.00885408	0.0255649	0.00200002	0.0183844	0.000571357	0.0326658	0.000594972	0.0363515	0.00510657	0.0235846	0.000886001	0.0224909	0.0112526	0.0340925	0.00953779	0.023891	0.00201286
L215			A0A1D6GEU6	ADP-ribosylation factor homolog1	33.78	2	15.2	1	0	0	0	0	0	1	0.57735	0	0	0.333333	0.333333	1	0.57735	0	0	0	0	0.0136793	0.0032632	0	0	0	0	0.0178118	0.00970052	0	0	0.00368395	0.00368395	0.0129201	0.00965346	0	0	0	0
L216	2.32736	time	B6SHW0	60S ribosomal protein L6	33.34	2	11.8	1	0	1	0	1	0	1.33333	0.333333	1	0	1	0	1	0	1.33333	0.333333	1.33333	0.333333	0.0238467	0.000739959	0.0216897	0.000217543	0.0322791	0.00108712	0.0272519	0.00420582	0.024017	0.00243206	0.0356991	0.00277926	0.0239966	0.00104741	0.0264653	0.00375374	0.0504796	0.0132559
L217			B6T2E1	DANA2	33.17	2	11.9	1.33333	0.333333	1.33333	0.333333	2	0	1.33333	0.333333	1	0	1.33333	0.333333	1.66667	0.333333	1	0	1.33333	0.333333	0.0323673	0.00472125	0.0337288	0.00256627	0.0414842	0.000756979	0.029831	0.00895467	0.0326233	0.000805656	0.0333518	0.00307319	0.0360693	0.00461229	0.0315519	0.00268882	0.0290064	0.00887892
L218			P25459	30S ribosomal protein S18, chloroplastic	33.01	2	8.8	1	0	1	0	0.666667	0.333333	1	0	1	0	0.666667	0.333333	1	0	1	0	0.666667	0.333333	0.0139059	0.000570286	0.0151487	0.000840485	0.00914335	0.0045721	0.0160759	0.00036167	0.0151209	0.000394036	0.00811327	0.00405752	0.0164872	0.000276574	0.0139467	0.00051723	0.00968158	0.00486055
L219			A0A1D6PYT7	Ribosomal protein S25	32.97	2	17.2	1	0	0.333333	0.333333	0.666667	0.333333	1	0.57735	0.333333	0.333333	1	0	1.33333	0.333333	0.666667	0.666667	0	0	0.0139947	0.000519592	0.00280983	0.00280983	0.00820794	0.00420726	0.024379	0.0163715	0.00419395	0.00419395	0.0141039	0.000953724	0.0281219	0.0120711	0.0157842	0.0157842	0	0
L220			A0A1D6HKA8	Arsenical pump-driving ATPase	32.88	2	7.1	0.333333	0.333333	0.333333	0.333333	0.666667	0.333333	1	0.57735	0.666667	0.333333	1.33333	0.333333	2	0	1	0	1.66667	0.333333	0.0180876	0.0180876	0.00475435	0.00475435	0.0170996	0.0086504	0.0359526	0.0216735	0.00755325	0.00430995	0.0167037	0.00735121	0.0309722	0.0163316	0.0213433	0.00508904	0.02783	0.00237335
L221			A0A1D6MLF6	Triose phosphate isomerase4	32.8	2	8.1	0.666667	0.333333	1.33333	0.333333	0.666667	0.333333	0	0	1	0	1	0	0.333333	0.333333	1.33333	0.333333	0.333333	0.333333	0.0160129	0.0080246	0.0412383	0.00574296	0.0255696	0.0128178	0	0	0.0305942	0.00751342	0.0357499	0.00506171	0.0153403	0.0153403	0.0483091	0.00370918	0.0139168	0.0139168
L222			A0A1D6K2B5	Uroporphyrinogen decarboxylase	32.75	2	6.6	1.33333	0.333333	1	0	1	0	1.66667	0.333333	0.333333	0.333333	1	0	1.33333	0.333333	0.666667	0.333333	1.33333	0.333333	0.0185282	0.00321343	0.0107674	0.00100455	0.0194142	0.000839369	0.0199347	0.00739243	0.00365279	0.00365279	0.0192937	0.00153982	0.0167045	0.00316041	0.00635152	0.00318644	0.0252485	0.00556289
L223			B4FQX1	Golgi associated protein-like protein	32.65	2	7.9	0.666667	0.333333	0	0	0.666667	0.333333	1	0	0	0	1	0	1.33333	0.333333	0.666667	0.333333	0.333333	0.333333	0.00239003	0.0012448	0	0	0.00346049	0.00179777	0.00721881	0.000816996	0	0	0.00483323	0.00140301	0.00844242	0.00234958	0.00468986	0.00242852	0.00205514	0.00205514
L224			B4FRX4	NAD(P)H-quinone oxidoreductase subunit M chloroplastic	31.98	2	13.8	0	0	0.666667	0.333333	0	0	0	0	1	0	0	0	0.333333	0.333333	1	0.57735	0	0	0	0	0.0090685	0.00453487	0	0	0	0	0.0147505	0.00199204	0	0	0.00509412	0.00509412	0.0128793	0.007936	0	0
L225	77.7736	time	B6SP77	ATP synthase C chain	31.95	2	58	1.66667	0.666667	0.666667	0.333333	6	1.52753	2	1.52753	0.666667	0.333333	4.66667	0.666667	2	0.57735	0.333333	0.333333	4.33333	2.33333	0.0224515	0.00924757	0.00262123	0.00131151	0.0993329	0.0245342	0.0174991	0.013032	0.00248994	0.00125198	0.0761876	0.0181467	0.0133764	0.00261457	0.00127721	0.00127721	0.0629307	0.0326603
L226			C4JAU6	Aquaporin PIP2-3	31.56	2	15.5	0.666667	0.333333	0.333333	0.333333	0.666667	0.333333	0.666667	0.333333	0.666667	0.333333	0.666667	0.333333	0.666667	0.333333	1	0	2	0.57735	0.0158518	0.00792793	0.00745332	0.00745332	0.0245392	0.0122764	0.0170558	0.00853345	0.0297973	0.0148987	0.0251233	0.0126929	0.0167514	0.00839343	0.0317627	0.00457847	0.0425464	0.00447002
L227			B4FH62	NAD(P)-binding Rossmann-fold superfamily protein	31.28	2	12.4	1.33333	0.881917	0	0	1.33333	0.333333	0.333333	0.333333	0	0	1.33333	0.666667	0.666667	0.666667	0.333333	0.333333	1.33333	0.333333	0.0222379	0.0146228	0	0	0.0127207	0.00237437	0.00522998	0.00522998	0	0	0.0180609	0.00903494	0.00930193	0.00930193	0.00380262	0.00380262	0.0140624	0.00457615
L228			Q9ZP62	Glutathione transferase III(A)	31.26	2	15.3	0	0	0	0	0	0	0	0	0	0	0.333333	0.333333	0	0	0.666667	0.666667	0.666667	0.666667	0	0	0	0	0	0	0	0	0	0	0.00647744	0.00647744	0	0	0.0172311	0.0172311	0.0176743	0.0176743
L229			A0A1D6IJJ1	Elongation factor 1-beta	31.25	2	10.6	0	0	0	0	0	0	0.333333	0.333333	0	0	0.666667	0.333333	0	0	0	0	0	0	0	0	0	0	0	0	0.0168449	0.0168449	0	0	0.00559406	0.00285855	0	0	0	0	0	0
L230			B4FUG5	Uncharacterized protein	30.74	2	10.4	0.333333	0.333333	0.333333	0.333333	0.666667	0.333333	0.333333	0.333333	0	0	1	0	0	0	0	0	0.666667	0.333333	0.00678116	0.00678116	0.00587031	0.00587031	0.017546	0.00877332	0.00649442	0.00649442	0	0	0.0261092	0.000966741	0	0	0	0	0.0176298	0.00882138
L231			A0A1D6PZ18	Ribonucleoprotein	30.33	2	7.1	0.333333	0.333333	0	0	0.333333	0.333333	0.666667	0.666667	0	0	0.666667	0.666667	0.666667	0.333333	0.333333	0.333333	0.666667	0.333333	0.00965396	0.00965396	0	0	0.00585856	0.00585856	0.0140933	0.0140933	0	0	0.0111767	0.0111767	0.0163526	0.00855176	0.00724758	0.00724758	0.0101706	0.00508697
L232			A0A1D6HBD7	Photosynthetic NDH subunit of lumenal location 2 chloroplastic	30.3	2	10.9	0.333333	0.333333	1	0	0	0	0.666667	0.333333	0.666667	0.333333	0	0	1	0.57735	0.333333	0.333333	0.333333	0.333333	0.00844531	0.00844531	0.0308527	0.00103814	0	0	0.0108169	0.00663592	0.0197725	0.00989059	0	0	0.0193173	0.0101903	0.0110923	0.0110923	0.0085606	0.0085606
L233			A0A1D6JYW6	Ascorbate peroxidase homolog3	30.28	2	10.2	1	0	0.333333	0.333333	0.666667	0.333333	1.33333	0.881917	0.666667	0.666667	0.666667	0.333333	1.66667	0.666667	0.333333	0.333333	0.666667	0.333333	0.0162559	0.00212129	0.00379921	0.00379921	0.00759099	0.0039936	0.0222013	0.0155375	0.010085	0.010085	0.00846237	0.00438612	0.030679	0.0125099	0.00390534	0.00390534	0.00854191	0.00450637
L234			K7TH00	Polyamine oxidase1	29.83	2	6.6	0	0	0	0	1	0.57735	0	0	0	0	1	0	0	0	0	0	1	0.57735	0	0	0	0	0.0157156	0.00937624	0	0	0	0	0.0203884	0.00245716	0	0	0	0	0.0185891	0.0102894
L235			B6T4Q6	Electron transporter/ thiol-disulfide exchange intermediate	29.68	2	6.6	0.333333	0.333333	0.666667	0.333333	0.333333	0.333333	0.333333	0.333333	0.666667	0.333333	0.333333	0.333333	0.333333	0.333333	0.666667	0.333333	0.333333	0.333333	0.00290931	0.00290931	0.00490824	0.00245996	0.00190007	0.00190007	0.00323219	0.00323219	0.00738424	0.00372645	0.00246637	0.00246637	0.00445736	0.00445736	0.00610006	0.00361433	0.00508609	0.00508609
L236	7.24097	time	C0HHC4	Nucleoside diphosphate kinase	29.64	2	15.4	1.33333	0.333333	1.33333	0.333333	1	0	1	0	0.666667	0.333333	1.33333	0.333333	1	0	0.333333	0.333333	1	0	0.0135698	0.00061151	0.015579	0.00198214	0.0304806	0.000621327	0.0139228	0.000651797	0.0096155	0.00480782	0.03705	0.00450719	0.0128059	0.000133353	0.00511672	0.00511672	0.031453	0.000904826
L237			P17344	ATP synthase subunit a, chloroplastic	28.68	2	25.5	1	0.57735	0	0	1	1	0.666667	0.333333	0	0	1.33333	0.666667	0	0	0	0	0.333333	0.333333	0.00242017	0.00181999	0	0	0.0084534	0.0084534	0.00189722	0.00156065	0	0	0.00132587	0.000751069	0	0	0	0	0.000159978	0.000159978
L238			A0A1D6HTG4	Putative ribose-5-phosphate isomerase 3 chloroplastic	28.5	2	9.1	0.333333	0.333333	0.333333	0.333333	0.333333	0.333333	0.333333	0.333333	0	0	0	0	0.666667	0.666667	0.333333	0.333333	0	0	0.00175375	0.00175375	0.00465675	0.00465675	0.0013763	0.0013763	0.00601605	0.00601605	0	0	0	0	0.00141062	0.00141062	0.00628121	0.00628121	0	0
L239	2.66005	time, N source	B6TM00	60 ribosomal protein L14	28.46	2	10	1	0	0.666667	0.333333	2	0	2	0	1.33333	0.333333	2	0	1.33333	0.333333	1	0	2	0	0.0306962	0.000653958	0.0204577	0.0102407	0.0464061	0.00146254	0.0454643	0.00197245	0.0430802	0.00457649	0.0505341	0.00181776	0.0333599	0.00395586	0.0295298	0.000220119	0.0544185	0.00251282
L240	2.64955	time	B6SJH2	60S ribosomal protein L17	28.35	2	9.3	1	0	1	0	1.33333	0.333333	1	0	1	0	1.66667	0.666667	1	0	1	0	1	0	0.0200595	0.000637673	0.0166935	0.000428536	0.0379693	0.0014621	0.0209092	0.00180776	0.0217768	0.00153817	0.0442303	0.00767462	0.0202153	0.00128677	0.0204883	0.00269268	0.0416223	0.000989901
L241			A0A1D6HCE4	Protein HHL1 chloroplastic	28.34	2	12.5	0	0	0	0	0	0	0	0	0	0	0.333333	0.333333	0	0	0.333333	0.333333	1	0.57735	0	0	0	0	0	0	0	0	0	0	0.00121068	0.00121068	0	0	0.000168365	0.000168365	0.0203389	0.010314
L242			A0A1D6GPR5	60S ribosomal protein L23	28.08	2	12.8	0.666667	0.333333	0	0	0.666667	0.333333	0.666667	0.666667	0.333333	0.333333	0.333333	0.333333	0.333333	0.333333	0.333333	0.333333	1.33333	0.333333	0.0110274	0.00583525	0	0	0.0130012	0.00702237	0.0146382	0.0146382	0.00765132	0.00765132	0.00526383	0.00526383	0.00693206	0.00693206	0.00705028	0.00705028	0.028054	0.00697262
L243	n.d.	time	A0A1D6FAW5	Peptidyl-prolyl cis-trans isomerase	28.07	2	6.7	1.66667	0.333333	0	0	0.666667	0.333333	1.66667	0.333333	0	0	0.666667	0.333333	1.33333	0.333333	0.333333	0.333333	1	0	0.0364664	0.00236182	0	0	0.00544794	0.00282571	0.0374462	0.0013724	0	0	0.00794382	0.0043773	0.0353357	0.00262203	0.000631368	0.000631368	0.00870198	0.00302628
L244			A0A1D6HXK1	PGR5-like protein 1B chloroplastic	25.06	2	6.5	0.666667	0.333333	0.333333	0.333333	0	0	0.666667	0.333333	0.333333	0.333333	0	0	0.333333	0.333333	0.333333	0.333333	0	0	0.0100971	0.00505488	0.00332757	0.00332757	0	0	0.0112616	0.00564327	0.00606759	0.00606759	0	0	0.00543895	0.00543895	0.00487995	0.00487995	0	0
L245			A0A1D6DW07	D-3-phosphoglycerate dehydrogenase	24.98	2	8.1	0.666667	0.333333	0	0	0	0	0.666667	0.666667	0	0	0	0	0.666667	0.333333	0	0	0	0	0.00803194	0.00402757	0	0	0	0	0.00438539	0.00438539	0	0	0	0	0.00559055	0.00371221	0	0	0	0
L246			A0A1D6GTP1	50S ribosomal protein L24 chloroplastic	22.17	2	8.2	0	0	0	0	0.333333	0.333333	0	0	0	0	0	0	0.333333	0.333333	0	0	0	0	0	0	0	0	0.00146712	0.00146712	0	0	0	0	0	0	0.0116065	0.0116065	0	0	0	0
